# Supplementary material for: Semaglutide and Nonarteritic Anterior Ischemic Optic Neuropathy
Source: JAMA Ophthalmol. 2025 Feb 20;143(4):304–14. doi: 10.1001/jamaophthalmol.2024.6555 (PMC11843465; doi:10.1001/jamaophthalmol.2024.6555)
Supplement: Supplement 2. — eTable 4. Nonstandard OMOP to Standard OMOP Concept Mapping [file jamaophthalmol-e246555-s002.xlsx]

## Sheet: Sheet1
concept_id	concept_name	source_code	source_vocabulary	mapped_from_concept_id	mapped_from_concept_name	mapped_from_source_code	mapped_from_source_vocabluary
1529331	acarbose	16681	RxNorm	40565621	Acarbose - chemical	391700000	SNOMED
1529331	acarbose	16681	RxNorm	21271608	Acarbose	386965004	dm+d
1529331	acarbose	16681	RxNorm	4299859	Acarbose	386965004	SNOMED
1529331	acarbose	16681	RxNorm	4030949	Acarbose-containing product	109077006	SNOMED
1529331	acarbose	16681	RxNorm	923160	ACARBOSE MYLAN	607268	LPD_Australia
1529331	acarbose	16681	RxNorm	35162272	acarbose	JMDC1610	JMDC
1529331	acarbose	16681	RxNorm	35815387	acarbose	4-1140868902	UK Biobank
1529331	acarbose	16681	RxNorm	21600776	acarbose; oral	A10BF01	ATC
1529331	acarbose	16681	RxNorm	41657399	Acarbose	OMOP1962700	GRR
1529331	acarbose	16681	RxNorm	45405917	Acarbose	2750001000	GPI
1529331	acarbose	16681	RxNorm	45614785	Acarbose	D020909	MeSH
1529331	acarbose	16681	RxNorm	45893467	metformin and acarbose; systemic	A10BD17	ATC
1529331	acarbose	16681	RxNorm	35819387	glucobay 50mg tablet	4-1140868908	UK Biobank
1530014	acetohexamide	173	RxNorm	35817979	dimelor 500mg tablet	4-1140857586	UK Biobank
1530014	acetohexamide	173	RxNorm	21600762	acetohexamide; oral	A10BB31	ATC
1530014	acetohexamide	173	RxNorm	4301085	Acetohexamide	387210001	SNOMED
1530014	acetohexamide	173	RxNorm	4190800	Acetohexamide-containing product	39064002	SNOMED
1530014	acetohexamide	173	RxNorm	40565630	Acetohexamide - chemical	391707002	SNOMED
1530014	acetohexamide	173	RxNorm	40565631	Acetylcholine chloride - chemical	391708007	SNOMED
1530014	acetohexamide	173	RxNorm	45618811	Acetohexamide	D000092	MeSH
1530014	acetohexamide	173	RxNorm	35162475	acetohexamide	JMDC1753	JMDC
1530014	acetohexamide	173	RxNorm	35815402	acetohexamide	4-1140857584	UK Biobank
44816332	albiglutide	1534763	RxNorm	41747273	Albiglutide	OMOP1963300	GRR
44816332	albiglutide	1534763	RxNorm	21197487	Albiglutide	703129009	dm+d
44816332	albiglutide	1534763	RxNorm	1123739	albiglutide; parenteral	A10BJ04	ATC
44816332	albiglutide	1534763	RxNorm	45893266	[U] albiglutide; parenteral	A10BX13	ATC
44816332	albiglutide	1534763	RxNorm	46256853	rGLP-1 protein	C534611	MeSH
44816332	albiglutide	1534763	RxNorm	45766686	Albiglutide-containing product	703905003	SNOMED
44816332	albiglutide	1534763	RxNorm	45766045	Albiglutide	703129009	SNOMED
43013884	alogliptin	1368001	RxNorm	45765783	Alogliptin benzoate	702800002	SNOMED
43013884	alogliptin	1368001	RxNorm	45766503	Alogliptin-containing product	703669009	SNOMED
43013884	alogliptin	1368001	RxNorm	21600774	pioglitazone and alogliptin; oral	A10BD09	ATC
43013884	alogliptin	1368001	RxNorm	21309251	Alogliptin benzoate	702800002	dm+d
43013884	alogliptin	1368001	RxNorm	722012	Alogliptin	AUS1088	LPD_Australia
43013884	alogliptin	1368001	RxNorm	45612630	alogliptin	C520853	MeSH
43013884	alogliptin	1368001	RxNorm	43534749	metformin and alogliptin; systemic	A10BD13	ATC
43013884	alogliptin	1368001	RxNorm	35135209	alogliptin benzoate	JMDC2234	JMDC
43013884	alogliptin	1368001	RxNorm	21600787	alogliptin; oral	A10BH04	ATC
43013884	alogliptin	1368001	RxNorm	45765782	Alogliptin	702799001	SNOMED
37116696	Arteritic anterior ischemic optic neuropathy	733506009	SNOMED	35633692	Arteritic anterior ischemic optic neuropathy	10068251	MedDRA
37116696	Arteritic anterior ischemic optic neuropathy	733506009	SNOMED	35633689	AAION	10068247	MedDRA
37116696	Arteritic anterior ischemic optic neuropathy	733506009	SNOMED	35633686	Arteritic anterior ischaemic optic neuropathy	10068244	MedDRA
4047917	Arteritic ischemic optic neuropathy	230508004	SNOMED	35633683	Arteritic ischaemic optic neuropathy	10066121	MedDRA
4047917	Arteritic ischemic optic neuropathy	230508004	SNOMED	35633681	Arteritic ischemic optic neuropathy	10066115	MedDRA
730548	bromocriptine	1760	RxNorm	1916196	2.5 Ml Bromocriptine 100 Mg Lp Seringue [Parlodel] Box Of 1	6470706	DA_France
730548	bromocriptine	1760	RxNorm	45610407	Bromocriptine	D001971	MeSH
730548	bromocriptine	1760	RxNorm	45394666	Bromocriptine Mesylate	7320002010	GPI
730548	bromocriptine	1760	RxNorm	45255300	BROMOCRIPTINE MESYLATE POWD	38779019606	NDC
730548	bromocriptine	1760	RxNorm	41592092	Bromocriptine	OMOP1967089	GRR
730548	bromocriptine	1760	RxNorm	40524168	Bromocriptine [endocrine use]	325986001	SNOMED
730548	bromocriptine	1760	RxNorm	40524167	Bromocriptine [endocrine]	325985002	SNOMED
730548	bromocriptine	1760	RxNorm	40518462	Parlodel starter	323139001	SNOMED
730548	bromocriptine	1760	RxNorm	40518461	Bromocriptine [parkinsons]	323134006	SNOMED
730548	bromocriptine	1760	RxNorm	35822166	parlodel 1mg tablet	4-1140868868	UK Biobank
730548	bromocriptine	1760	RxNorm	35816573	bromocriptine	4-1140868866	UK Biobank
730548	bromocriptine	1760	RxNorm	35166651	bromocriptine mesilate	JMDC1767	JMDC
730548	bromocriptine	1760	RxNorm	21604473	bromocriptine; oral	N04BC01	ATC
730548	bromocriptine	1760	RxNorm	21602458	bromocriptine; systemic	G02CB01	ATC
730548	bromocriptine	1760	RxNorm	21308968	Bromocriptine mesilate	46293006	dm+d
730548	bromocriptine	1760	RxNorm	4305254	Bromocriptine	387039007	SNOMED
730548	bromocriptine	1760	RxNorm	4262402	Bromocriptine mesylate	46293006	SNOMED
730548	bromocriptine	1760	RxNorm	4024531	Bromocriptine-containing product	116656002	SNOMED
43526465	canagliflozin	1373458	RxNorm	35167185	canagliflozin hydrate	JMDC459	JMDC
43526465	canagliflozin	1373458	RxNorm	45893267	metformin and canagliflozin; systemic	A10BD16	ATC
43526465	canagliflozin	1373458	RxNorm	1123673	canagliflozin; oral	A10BK02	ATC
43526465	canagliflozin	1373458	RxNorm	35193355	teneligliptin hydrobromide hydrate	JMDC1371	JMDC
43526465	canagliflozin	1373458	RxNorm	36936059	Canagliflozin hemihydrate	725664009	dm+d
43526465	canagliflozin	1373458	RxNorm	37018829	Canagliflozin- and metformin-containing product	714779001	SNOMED
43526465	canagliflozin	1373458	RxNorm	43534755	[U] canagliflozin; oral	A10BX11	ATC
43526465	canagliflozin	1373458	RxNorm	45618761	canagliflozin	C552334	MeSH
43526465	canagliflozin	1373458	RxNorm	45766508	Canagliflozin	703676004	SNOMED
43526465	canagliflozin	1373458	RxNorm	45766512	Canagliflozin-containing product	703681008	SNOMED
43526465	canagliflozin	1373458	RxNorm	28495	Canagliflozin	D000068896	MeSH
19033498	carbutamide	2068	RxNorm	45618890	Carbutamide	D002271	MeSH
19033498	carbutamide	2068	RxNorm	21600755	carbutamide; oral	A10BB06	ATC
1594973	chlorpropamide	2404	RxNorm	35168894	chlorpropamide	JMDC653	JMDC
1594973	chlorpropamide	2404	RxNorm	21600751	chlorpropamide; oral	A10BB02	ATC
1594973	chlorpropamide	2404	RxNorm	21234495	Chlorpropamide	386991003	dm+d
1594973	chlorpropamide	2404	RxNorm	4297681	Chlorpropamide	386991003	SNOMED
1594973	chlorpropamide	2404	RxNorm	4006146	Chlorpropamide-containing product	111154004	SNOMED
1594973	chlorpropamide	2404	RxNorm	45614112	Chlorpropamide	D002747	MeSH
1594973	chlorpropamide	2404	RxNorm	45387078	ChlorproPAMIDE	2720002000	GPI
1594973	chlorpropamide	2404	RxNorm	35819409	glymese 250mg tablet	4-1140874716	UK Biobank
1594973	chlorpropamide	2404	RxNorm	35817876	diabinese 100mg tablet	4-1140874712	UK Biobank
1594973	chlorpropamide	2404	RxNorm	35817095	chlorpropamide	4-1140874706	UK Biobank
442793	Complication due to diabetes mellitus	74627003	SNOMED	45547623	Type 1 diabetes mellitus with other oral complications	E10.638	ICD10CM
442793	Complication due to diabetes mellitus	74627003	SNOMED	45542728	Diabetes mellitus due to underlying condition with other diabetic kidney complication	E08.29	ICD10CM
442793	Complication due to diabetes mellitus	74627003	SNOMED	45537957	Drug or chemical induced diabetes mellitus with other specified complication	E09.69	ICD10CM
442793	Complication due to diabetes mellitus	74627003	SNOMED	45537954	Diabetes mellitus due to underlying condition with other oral complications	E08.638	ICD10CM
442793	Complication due to diabetes mellitus	74627003	SNOMED	45533023	Type 2 diabetes mellitus with periodontal disease	E11.630	ICD10CM
442793	Complication due to diabetes mellitus	74627003	SNOMED	45519846	Other specified diabetes mellitus with unspecified complications	C10zy00	Read
442793	Complication due to diabetes mellitus	74627003	SNOMED	45499873	Diabetes mellitus NOS with unspecified complication	C10zz00	Read
442793	Complication due to diabetes mellitus	74627003	SNOMED	45496550	Diabetes mellitus with unspecified complication	C10z.00	Read
442793	Complication due to diabetes mellitus	74627003	SNOMED	45473343	Diabetes mellitus with other specified manifestation	C10y.00	Read
442793	Complication due to diabetes mellitus	74627003	SNOMED	44828792	Secondary diabetes mellitus with unspecified complication, not stated as uncontrolled, or unspecified	249.9	ICD9CM
442793	Complication due to diabetes mellitus	74627003	SNOMED	44828791	Secondary diabetes mellitus with unspecified complication	249.9	ICD9CM
442793	Complication due to diabetes mellitus	74627003	SNOMED	44828790	Secondary diabetes mellitus with other specified manifestations, not stated as uncontrolled, or unspecified	249.8	ICD9CM
442793	Complication due to diabetes mellitus	74627003	SNOMED	1567970	Type 2 diabetes mellitus with oral complications	E11.63	ICD10CM
442793	Complication due to diabetes mellitus	74627003	SNOMED	1567984	Other specified diabetes mellitus with other specified complications	E13.6	ICD10CM
442793	Complication due to diabetes mellitus	74627003	SNOMED	1567985	Other specified diabetes mellitus with diabetic arthropathy	E13.61	ICD10CM
442793	Complication due to diabetes mellitus	74627003	SNOMED	1567987	Other specified diabetes mellitus with oral complications	E13.63	ICD10CM
442793	Complication due to diabetes mellitus	74627003	SNOMED	35206878	Type 1 diabetes mellitus with unspecified complications	E10.8	ICD10CM
442793	Complication due to diabetes mellitus	74627003	SNOMED	35206881	Type 2 diabetes mellitus with unspecified complications	E11.8	ICD10CM
442793	Complication due to diabetes mellitus	74627003	SNOMED	35206884	Other specified diabetes mellitus with unspecified complications	E13.8	ICD10CM
442793	Complication due to diabetes mellitus	74627003	SNOMED	35506493	Diabetic complication	10061104	MedDRA
442793	Complication due to diabetes mellitus	74627003	SNOMED	35825874	diabetic neuropathy/ulcers	6-1468	UK Biobank
442793	Complication due to diabetes mellitus	74627003	SNOMED	44819503	Diabetes with other specified manifestations	250.8	ICD9CM
442793	Complication due to diabetes mellitus	74627003	SNOMED	1567909	Diabetes mellitus due to underlying condition with kidney complications	E08.2	ICD10CM
442793	Complication due to diabetes mellitus	74627003	SNOMED	1567918	Diabetes mellitus due to underlying condition with other specified complications	E08.6	ICD10CM
442793	Complication due to diabetes mellitus	74627003	SNOMED	1567919	Diabetes mellitus due to underlying condition with diabetic arthropathy	E08.61	ICD10CM
442793	Complication due to diabetes mellitus	74627003	SNOMED	1567920	Diabetes mellitus due to underlying condition with skin complications	E08.62	ICD10CM
442793	Complication due to diabetes mellitus	74627003	SNOMED	1567921	Diabetes mellitus due to underlying condition with oral complications	E08.63	ICD10CM
442793	Complication due to diabetes mellitus	74627003	SNOMED	1567935	Drug or chemical induced diabetes mellitus with other specified complications	E09.6	ICD10CM
442793	Complication due to diabetes mellitus	74627003	SNOMED	1567937	Drug or chemical induced diabetes mellitus with skin complications	E09.62	ICD10CM
442793	Complication due to diabetes mellitus	74627003	SNOMED	1567938	Drug or chemical induced diabetes mellitus with oral complications	E09.63	ICD10CM
442793	Complication due to diabetes mellitus	74627003	SNOMED	1567951	Type 1 diabetes mellitus with other specified complications	E10.6	ICD10CM
442793	Complication due to diabetes mellitus	74627003	SNOMED	1567954	Type 1 diabetes mellitus with oral complications	E10.63	ICD10CM
442793	Complication due to diabetes mellitus	74627003	SNOMED	1567967	Type 2 diabetes mellitus with other specified complications	E11.6	ICD10CM
442793	Complication due to diabetes mellitus	74627003	SNOMED	44820685	Diabetes with unspecified complication	250.9	ICD9CM
442793	Complication due to diabetes mellitus	74627003	SNOMED	44821786	Secondary diabetes mellitus with other specified manifestations	249.8	ICD9CM
442793	Complication due to diabetes mellitus	74627003	SNOMED	45612358	Diabetes Complications	D048909	MeSH
442793	Complication due to diabetes mellitus	74627003	SNOMED	45605396	Drug or chemical induced diabetes mellitus with other oral complications	E09.638	ICD10CM
442793	Complication due to diabetes mellitus	74627003	SNOMED	45605395	Diabetes mellitus due to underlying condition with unspecified complications	E08.8	ICD10CM
442793	Complication due to diabetes mellitus	74627003	SNOMED	45605394	Diabetes mellitus due to underlying condition with other diabetic arthropathy	E08.618	ICD10CM
442793	Complication due to diabetes mellitus	74627003	SNOMED	45600646	Unspecified diabetes mellitus, with multiple complications	E14.7	ICD10
442793	Complication due to diabetes mellitus	74627003	SNOMED	45600644	Other specified diabetes mellitus with other specified complication	E13.69	ICD10CM
442793	Complication due to diabetes mellitus	74627003	SNOMED	45595799	Type 2 diabetes mellitus with other specified complication	E11.69	ICD10CM
442793	Complication due to diabetes mellitus	74627003	SNOMED	45586136	Drug or chemical induced diabetes mellitus with unspecified complications	E09.8	ICD10CM
442793	Complication due to diabetes mellitus	74627003	SNOMED	45581359	Other specified diabetes mellitus with periodontal disease	E13.630	ICD10CM
442793	Complication due to diabetes mellitus	74627003	SNOMED	45581358	Other specified diabetes mellitus with other diabetic arthropathy	E13.618	ICD10CM
442793	Complication due to diabetes mellitus	74627003	SNOMED	45576449	Unspecified diabetes mellitus, with unspecified complications	E14.8	ICD10
442793	Complication due to diabetes mellitus	74627003	SNOMED	45571651	Diabetes mellitus due to underlying condition with periodontal disease	E08.630	ICD10CM
442793	Complication due to diabetes mellitus	74627003	SNOMED	45571650	Diabetes mellitus due to underlying condition with other skin complications	E08.628	ICD10CM
442793	Complication due to diabetes mellitus	74627003	SNOMED	45566739	Unspecified diabetes mellitus, with other specified complications	E14.6	ICD10
442793	Complication due to diabetes mellitus	74627003	SNOMED	45566738	Other specified diabetes mellitus, with unspecified complications	E13.8	ICD10
442793	Complication due to diabetes mellitus	74627003	SNOMED	44825263	Secondary diabetes mellitus with other specified manifestations, uncontrolled	249.81	ICD9CM
442793	Complication due to diabetes mellitus	74627003	SNOMED	45566737	Other specified diabetes mellitus with other oral complications	E13.638	ICD10CM
442793	Complication due to diabetes mellitus	74627003	SNOMED	45566731	Type 2 diabetes mellitus with other oral complications	E11.638	ICD10CM
442793	Complication due to diabetes mellitus	74627003	SNOMED	45557111	Type 1 diabetes mellitus with periodontal disease	E10.630	ICD10CM
442793	Complication due to diabetes mellitus	74627003	SNOMED	45552372	Diabetes mellitus due to underlying condition with diabetic chronic kidney disease	E08.22	ICD10CM
442793	Complication due to diabetes mellitus	74627003	SNOMED	45547637	Other specified diabetes mellitus, with multiple complications	E13.7	ICD10
442793	Complication due to diabetes mellitus	74627003	SNOMED	45547636	Other specified diabetes mellitus, with other specified complications	E13.6	ICD10
442793	Complication due to diabetes mellitus	74627003	SNOMED	45547624	Type 1 diabetes mellitus with other specified complication	E10.69	ICD10CM
442793	Complication due to diabetes mellitus	74627003	SNOMED	45542731	Diabetes mellitus due to underlying condition with other specified complication	E08.69	ICD10CM
44785829	dapagliflozin	1488564	RxNorm	45766510	Dapagliflozin-containing product	703678003	SNOMED
44785829	dapagliflozin	1488564	RxNorm	45766507	Dapagliflozin propanediol	703675000	SNOMED
44785829	dapagliflozin	1488564	RxNorm	45766506	Dapagliflozin	703674001	SNOMED
44785829	dapagliflozin	1488564	RxNorm	43534751	metformin and dapagliflozin; systemic	A10BD15	ATC
44785829	dapagliflozin	1488564	RxNorm	41683178	Dapagliflozin	OMOP1970540	GRR
44785829	dapagliflozin	1488564	RxNorm	40251701	[U] dapagliflozin; oral	A10BX09	ATC
44785829	dapagliflozin	1488564	RxNorm	36941202	Dapagliflozin propanediol monohydrate	783086004	dm+d
44785829	dapagliflozin	1488564	RxNorm	35170527	dapagliflozin propylene glycolate hydrate	JMDC2324	JMDC
44785829	dapagliflozin	1488564	RxNorm	1588688	saxagliptin and dapagliflozin; oral	A10BD21	ATC
44785829	dapagliflozin	1488564	RxNorm	1123890	dapagliflozin; oral	A10BK01	ATC
44785829	dapagliflozin	1488564	RxNorm	957489	dapagliflozin	C529054	MeSH
44785829	dapagliflozin	1488564	RxNorm	715825	metformin, saxagliptin and dapagliflozin; systemic	A10BD25	ATC
201820	Diabetes mellitus	73211009	SNOMED	45600644	Other specified diabetes mellitus with other specified complication	E13.69	ICD10CM
201820	Diabetes mellitus	73211009	SNOMED	35532081	Diabetes mellitus NOS	10012614	MedDRA
201820	Diabetes mellitus	73211009	SNOMED	35532087	Diabetic	10012641	MedDRA
201820	Diabetes mellitus	73211009	SNOMED	35532093	Diabetes mellitus poor control	10012619	MedDRA
201820	Diabetes mellitus	73211009	SNOMED	35532094	Diabetic control impaired	10012659	MedDRA
201820	Diabetes mellitus	73211009	SNOMED	35532095	Loss of control of blood sugar	10024858	MedDRA
201820	Diabetes mellitus	73211009	SNOMED	35825870	diabetes	6-1220	UK Biobank
201820	Diabetes mellitus	73211009	SNOMED	44819499	Secondary diabetes mellitus with hyperosmolarity, uncontrolled	249.21	ICD9CM
201820	Diabetes mellitus	73211009	SNOMED	44819503	Diabetes with other specified manifestations	250.8	ICD9CM
201820	Diabetes mellitus	73211009	SNOMED	44820685	Diabetes with unspecified complication	250.9	ICD9CM
201820	Diabetes mellitus	73211009	SNOMED	44824072	Diabetes with ketoacidosis, type II or unspecified type, uncontrolled	250.12	ICD9CM
201820	Diabetes mellitus	73211009	SNOMED	44824073	Diabetes with hyperosmolarity, type II or unspecified type, uncontrolled	250.22	ICD9CM
201820	Diabetes mellitus	73211009	SNOMED	44828793	Diabetes with ketoacidosis	250.1	ICD9CM
201820	Diabetes mellitus	73211009	SNOMED	44829879	Diabetes with ophthalmic manifestations, type II or unspecified type, uncontrolled	250.52	ICD9CM
201820	Diabetes mellitus	73211009	SNOMED	44832193	Diabetes with other coma, type II or unspecified type, uncontrolled	250.32	ICD9CM
201820	Diabetes mellitus	73211009	SNOMED	44832194	Diabetes with renal manifestations, type II or unspecified type, uncontrolled	250.42	ICD9CM
201820	Diabetes mellitus	73211009	SNOMED	44833365	Diabetes mellitus	250	ICD9CM
201820	Diabetes mellitus	73211009	SNOMED	44833366	Diabetes with neurological manifestations, type II or unspecified type, uncontrolled	250.62	ICD9CM
201820	Diabetes mellitus	73211009	SNOMED	44833367	Diabetes with peripheral circulatory disorders, type II or unspecified type, uncontrolled	250.72	ICD9CM
201820	Diabetes mellitus	73211009	SNOMED	44836915	Diabetes mellitus without mention of complication, type II or unspecified type, uncontrolled	250.02	ICD9CM
201820	Diabetes mellitus	73211009	SNOMED	45433195	Insulin dependent diabetes maturity onset	C108900	Read
201820	Diabetes mellitus	73211009	SNOMED	45438800	Diabetic - poor control NOS	66AJz00	Read
201820	Diabetes mellitus	73211009	SNOMED	45442099	Diabetic - poor control	66AJ.00	Read
201820	Diabetes mellitus	73211009	SNOMED	45449780	Insulin dependent diabetes mellitus - poor control	C10E812	Read
201820	Diabetes mellitus	73211009	SNOMED	45459863	[X]Other specified diabetes mellitus	Cyu2000	Read
201820	Diabetes mellitus	73211009	SNOMED	45466640	[X]Diabetes mellitus	Cyu2.00	Read
201820	Diabetes mellitus	73211009	SNOMED	45469002	Unstable diabetes	66AJ.11	Read
201820	Diabetes mellitus	73211009	SNOMED	45493248	Diabetes mellitus NOS with other specified manifestation	C10yz00	Read
201820	Diabetes mellitus	73211009	SNOMED	45499415	Diabetes clinical management plan	8CR2.00	Read
201820	Diabetes mellitus	73211009	SNOMED	45499855	Diabetes mellitus	C10..00	Read
201820	Diabetes mellitus	73211009	SNOMED	45499872	Other specified diabetes mellitus with other specified complications	C10yy00	Read
201820	Diabetes mellitus	73211009	SNOMED	45509826	Insulin dependent diabetes maturity onset	C10E912	Read
201820	Diabetes mellitus	73211009	SNOMED	45513208	Diabetes mellitus, adult onset, with other specified manifestation	C10y100	Read
201820	Diabetes mellitus	73211009	SNOMED	45518809	Brittle diabetes	66AJ100	Read
201820	Diabetes mellitus	73211009	SNOMED	45533024	Other specified diabetes mellitus with hypoglycemia without coma	E13.649	ICD10CM
201820	Diabetes mellitus	73211009	SNOMED	45557116	Other specified diabetes mellitus with other skin ulcer	E13.622	ICD10CM
201820	Diabetes mellitus	73211009	SNOMED	45561953	Other specified diabetes mellitus with hyperosmolarity without nonketotic hyperglycemic-hyperosmolar coma (NKHHC)	E13.00	ICD10CM
201820	Diabetes mellitus	73211009	SNOMED	45566732	Other specified diabetes mellitus	E13	ICD10
201820	Diabetes mellitus	73211009	SNOMED	45566733	Other specified diabetes mellitus with ketoacidosis without coma	E13.10	ICD10CM
201820	Diabetes mellitus	73211009	SNOMED	45566736	Other specified diabetes mellitus with foot ulcer	E13.621	ICD10CM
201820	Diabetes mellitus	73211009	SNOMED	45566737	Other specified diabetes mellitus with other oral complications	E13.638	ICD10CM
201820	Diabetes mellitus	73211009	SNOMED	45571663	Unspecified diabetes mellitus	E14	ICD10
201820	Diabetes mellitus	73211009	SNOMED	45581358	Other specified diabetes mellitus with other diabetic arthropathy	E13.618	ICD10CM
201820	Diabetes mellitus	73211009	SNOMED	45581359	Other specified diabetes mellitus with periodontal disease	E13.630	ICD10CM
201820	Diabetes mellitus	73211009	SNOMED	45586144	Other specified diabetes mellitus with diabetic neuropathic arthropathy	E13.610	ICD10CM
201820	Diabetes mellitus	73211009	SNOMED	45595805	Other specified diabetes mellitus with hyperglycemia	E13.65	ICD10CM
201820	Diabetes mellitus	73211009	SNOMED	45614161	Diabetes Mellitus	D003920	MeSH
201820	Diabetes mellitus	73211009	SNOMED	1567972	Other specified diabetes mellitus	E13	ICD10CM
201820	Diabetes mellitus	73211009	SNOMED	1567973	Other specified diabetes mellitus with hyperosmolarity	E13.0	ICD10CM
201820	Diabetes mellitus	73211009	SNOMED	1567974	Other specified diabetes mellitus with ketoacidosis	E13.1	ICD10CM
201820	Diabetes mellitus	73211009	SNOMED	1567984	Other specified diabetes mellitus with other specified complications	E13.6	ICD10CM
201820	Diabetes mellitus	73211009	SNOMED	1567985	Other specified diabetes mellitus with diabetic arthropathy	E13.61	ICD10CM
201820	Diabetes mellitus	73211009	SNOMED	1567987	Other specified diabetes mellitus with oral complications	E13.63	ICD10CM
201820	Diabetes mellitus	73211009	SNOMED	1567988	Other specified diabetes mellitus with hypoglycemia	E13.64	ICD10CM
201820	Diabetes mellitus	73211009	SNOMED	35206884	Other specified diabetes mellitus with unspecified complications	E13.8	ICD10CM
201820	Diabetes mellitus	73211009	SNOMED	35506609	Diabetes mellitus	10012601	MedDRA
201820	Diabetes mellitus	73211009	SNOMED	35506610	Diabetes mellitus inadequate control	10012607	MedDRA
201820	Diabetes mellitus	73211009	SNOMED	35506612	Diabetes with hyperosmolarity	10012631	MedDRA
201820	Diabetes mellitus	73211009	SNOMED	35532077	Diabetes	10012594	MedDRA
4016045	Diabetic - good control	170763003	SNOMED	45508704	Diabetic - good control	66AI.00	Read
435216	Disorder due to type 1 diabetes mellitus	420868002	SNOMED	45499867	Type I diabetes mellitus with multiple complications	C10E311	Read
435216	Disorder due to type 1 diabetes mellitus	420868002	SNOMED	45466587	Type 1 diabetes mellitus with multiple complications	C108312	Read
435216	Disorder due to type 1 diabetes mellitus	420868002	SNOMED	45519845	Diabetes mellitus, juvenile type, with unspecified complication	C10z000	Read
435216	Disorder due to type 1 diabetes mellitus	420868002	SNOMED	44819504	Diabetes with unspecified complication, type I [juvenile type], uncontrolled	250.93	ICD9CM
435216	Disorder due to type 1 diabetes mellitus	420868002	SNOMED	44829881	Diabetes with unspecified complication, type I [juvenile type], not stated as uncontrolled	250.91	ICD9CM
435216	Disorder due to type 1 diabetes mellitus	420868002	SNOMED	44833368	Diabetes with other specified manifestations, type I [juvenile type], uncontrolled	250.83	ICD9CM
435216	Disorder due to type 1 diabetes mellitus	420868002	SNOMED	44836918	Diabetes with other specified manifestations, type I [juvenile type], not stated as uncontrolled	250.81	ICD9CM
435216	Disorder due to type 1 diabetes mellitus	420868002	SNOMED	45552384	Type 1 diabetes mellitus, With unspecified complications	E10.8	ICD10
435216	Disorder due to type 1 diabetes mellitus	420868002	SNOMED	45571655	Type 1 diabetes mellitus, With multiple complications	E10.7	ICD10
435216	Disorder due to type 1 diabetes mellitus	420868002	SNOMED	45537959	Type 1 diabetes mellitus, With other specified complications	E10.6	ICD10
435216	Disorder due to type 1 diabetes mellitus	420868002	SNOMED	45523153	Type 1 diabetes mellitus with multiple complications	C10E300	Read
435216	Disorder due to type 1 diabetes mellitus	420868002	SNOMED	45436522	Type I diabetes mellitus with multiple complications	C108311	Read
45774435	dulaglutide	1551291	RxNorm	988231	0.5 Ml Dulaglutide 3 Mg Stylo Prerem [Trulicity] Box Of 4	5273505	DA_France
45774435	dulaglutide	1551291	RxNorm	46257001	dulaglutide	C555680	MeSH
45774435	dulaglutide	1551291	RxNorm	1123611	dulaglutide; parenteral	A10BJ05	ATC
45774435	dulaglutide	1551291	RxNorm	1588695	[U] dulaglutide; parenteral	A10BX14	ATC
45774435	dulaglutide	1551291	RxNorm	35172486	dulaglutide	JMDC2406	JMDC
45774435	dulaglutide	1551291	RxNorm	37017752	Dulaglutide	714080005	SNOMED
45774435	dulaglutide	1551291	RxNorm	37017753	Dulaglutide-containing product	714081009	SNOMED
45774435	dulaglutide	1551291	RxNorm	40697948	Dulaglutide	714080005	dm+d
45774435	dulaglutide	1551291	RxNorm	41549829	Dulaglutide	OMOP1972250	GRR
45774751	empagliflozin	1545653	RxNorm	43534756	[U] empagliflozin; oral	A10BX12	ATC
45774751	empagliflozin	1545653	RxNorm	46257008	empagliflozin	C570240	MeSH
45774751	empagliflozin	1545653	RxNorm	45893517	linagliptin and empagliflozin; oral	A10BD19	ATC
45774751	empagliflozin	1545653	RxNorm	45771388	Empagliflozin-containing product	703895009	SNOMED
45774751	empagliflozin	1545653	RxNorm	45766678	Empagliflozin	703894008	SNOMED
45774751	empagliflozin	1545653	RxNorm	45754084	JARDIAMETUNSPECIFIED	2040308	LPD_Australia
45774751	empagliflozin	1545653	RxNorm	42650679	EMPAGLIFLOZIN/METFORMINUNSPECIFIED	2040305	LPD_Australia
45774751	empagliflozin	1545653	RxNorm	41707201	Empagliflozin	OMOP1972844	GRR
45774751	empagliflozin	1545653	RxNorm	37018818	Empagliflozin- and metformin-containing product	714686000	SNOMED
45774751	empagliflozin	1545653	RxNorm	37018239	Empagliflozin- and linagliptin-containing product	714685001	SNOMED
45774751	empagliflozin	1545653	RxNorm	947815	metformin, linagliptin and empagliflozin; systemic	A10BD27	ATC
45774751	empagliflozin	1545653	RxNorm	1123740	empagliflozin; oral	A10BK03	ATC
45774751	empagliflozin	1545653	RxNorm	1588671	metformin and empagliflozin; systemic	A10BD20	ATC
45774751	empagliflozin	1545653	RxNorm	21309261	Empagliflozin	703894008	dm+d
45774751	empagliflozin	1545653	RxNorm	35172814	empagliflozin	JMDC2447	JMDC
793293	ertugliflozin	1992672	RxNorm	705834	ertugliflozin	C570288	MeSH
793293	ertugliflozin	1992672	RxNorm	36964003	Ertugliflozin L-pyroglutamic acid	36513311000001108	dm+d
793293	ertugliflozin	1992672	RxNorm	36424622	Ertugliflozin	OMOP4758100	GRR
793293	ertugliflozin	1992672	RxNorm	35622510	Ertugliflozin-containing product	764275009	SNOMED
793293	ertugliflozin	1992672	RxNorm	35622509	Ertugliflozin	764274008	SNOMED
793293	ertugliflozin	1992672	RxNorm	715887	ertugliflozin; oral	A10BK04	ATC
793293	ertugliflozin	1992672	RxNorm	715785	sitagliptin and ertugliflozin; oral	A10BD24	ATC
793293	ertugliflozin	1992672	RxNorm	715784	metformin and ertugliflozin; systemic	A10BD23	ATC
1583722	exenatide	60548	RxNorm	21600792	[U] exenatide; parenteral	A10BX04	ATC
1583722	exenatide	60548	RxNorm	45610142	exenatide	C074031	MeSH
1583722	exenatide	60548	RxNorm	42650499	BYDUREON	608010	LPD_Australia
1583722	exenatide	60548	RxNorm	41797447	Exenatide	OMOP1973863	GRR
1583722	exenatide	60548	RxNorm	35173818	exenatide	JMDC2435	JMDC
1583722	exenatide	60548	RxNorm	21234651	Exenatide	416859008	dm+d
1583722	exenatide	60548	RxNorm	4220285	Exenatide	416859008	SNOMED
1583722	exenatide	60548	RxNorm	4215077	Exenatide-containing product	417734003	SNOMED
1583722	exenatide	60548	RxNorm	1849550	1.2 Ml Exenatide 5 Y Stylo Prerem [Exenatide Dci] Box Of 1	4006301	DA_France
1583722	exenatide	60548	RxNorm	1123633	exenatide; parenteral	A10BJ01	ATC
1583722	exenatide	60548	RxNorm	958673	Exenatide	D000077270	MeSH
4024659	Gestational diabetes mellitus	11687002	SNOMED	35506613	Gestational diabetes	10018209	MedDRA
4024659	Gestational diabetes mellitus	11687002	SNOMED	1571691	Gestational diabetes mellitus in pregnancy	O24.41	ICD10CM
4024659	Gestational diabetes mellitus	11687002	SNOMED	1571690	Gestational diabetes mellitus	O24.4	ICD10CM
4024659	Gestational diabetes mellitus	11687002	SNOMED	45558215	Gestational diabetes mellitus in pregnancy, unspecified control	O24.419	ICD10CM
4024659	Gestational diabetes mellitus	11687002	SNOMED	45553483	Gestational diabetes mellitus in pregnancy, diet controlled	O24.410	ICD10CM
4024659	Gestational diabetes mellitus	11687002	SNOMED	45543922	Diabetes mellitus arising in pregnancy	O24.4	ICD10
4024659	Gestational diabetes mellitus	11687002	SNOMED	45513629	Gestational diabetes mellitus	L180900	Read
4024659	Gestational diabetes mellitus	11687002	SNOMED	45611017	Diabetes, Gestational	D016640	MeSH
4024659	Gestational diabetes mellitus	11687002	SNOMED	45582459	Gestational diabetes mellitus in pregnancy, insulin controlled	O24.414	ICD10CM
4024659	Gestational diabetes mellitus	11687002	SNOMED	45496928	Diabetes mellitus arising in pregnancy	L180800	Read
4024659	Gestational diabetes mellitus	11687002	SNOMED	45443547	Gestational diabetes mellitus	L180811	Read
4024659	Gestational diabetes mellitus	11687002	SNOMED	37200977	Gestational diabetes mellitus in pregnancy, controlled by oral hypoglycemic drugs	O24.415	ICD10CM
4024659	Gestational diabetes mellitus	11687002	SNOMED	35826125	gestational diabetes	6-1221	UK Biobank
4024659	Gestational diabetes mellitus	11687002	SNOMED	35532111	Gestational diabetes mellitus	10018210	MedDRA
19001409	glibornuride	102846	RxNorm	21600753	glibornuride; oral	A10BB04	ATC
19001409	glibornuride	102846	RxNorm	35819399	glutril 25mg tablet	4-1140857496	UK Biobank
19001409	glibornuride	102846	RxNorm	45616205	glibornuride	C073323	MeSH
19001409	glibornuride	102846	RxNorm	4158060	Glibornuride-containing product	325235002	SNOMED
19001409	glibornuride	102846	RxNorm	4306162	Glibornuride	419384001	SNOMED
19001409	glibornuride	102846	RxNorm	35819375	glibornuride	4-1140857494	UK Biobank
19059796	gliclazide	4816	RxNorm	35175816	gliclazide	JMDC1583	JMDC
19059796	gliclazide	4816	RxNorm	21600758	gliclazide; oral	A10BB09	ATC
19059796	gliclazide	4816	RxNorm	21234368	Gliclazide	395731001	dm+d
19059796	gliclazide	4816	RxNorm	4217727	Gliclazide	395731001	SNOMED
19059796	gliclazide	4816	RxNorm	4158061	Gliclazide-containing product	325238000	SNOMED
19059796	gliclazide	4816	RxNorm	35819376	gliclazide	4-1140874744	UK Biobank
19059796	gliclazide	4816	RxNorm	35819404	glyclizide	4-1140910566	UK Biobank
19059796	gliclazide	4816	RxNorm	35825011	vivazide 80mg tablet	4-1141171508	UK Biobank
19059796	gliclazide	4816	RxNorm	37784312	Alcos-anal Ointment (Norgine Pharmaceuticals Ltd)	48065020	Gemscript
19059796	gliclazide	4816	RxNorm	41730993	Gliclazide	OMOP1975861	GRR
19059796	gliclazide	4816	RxNorm	45615467	Gliclazide	D005907	MeSH
19059796	gliclazide	4816	RxNorm	35817888	diamicron 80mg tablet	4-1140874746	UK Biobank
19059796	gliclazide	4816	RxNorm	35817884	diaglyk 80mg tablet	4-1141169504	UK Biobank
19059796	gliclazide	4816	RxNorm	35815564	alcos anal ointment	4-1140851132	UK Biobank
1597756	glimepiride	25789	RxNorm	37813631	Lipids 10% Intravenous infusion	71813020	Gemscript
1597756	glimepiride	25789	RxNorm	21600769	glimepiride and rosiglitazone; oral	A10BD04	ATC
1597756	glimepiride	25789	RxNorm	21600771	glimepiride and pioglitazone; oral	A10BD06	ATC
1597756	glimepiride	25789	RxNorm	35175839	glimepiride	JMDC1245	JMDC
1597756	glimepiride	25789	RxNorm	35815707	amaryl 1mg tablet	4-1141156984	UK Biobank
1597756	glimepiride	25789	RxNorm	35819377	glimepiride	4-1141152590	UK Biobank
1597756	glimepiride	25789	RxNorm	37689997	Lipidem Emulsion for infusion (B.Braun Medical Ltd)	00026021	Gemscript
1597756	glimepiride	25789	RxNorm	37754465	Glycopyronnium 4% in Cetomacrogol cream	31307021	Gemscript
1597756	glimepiride	25789	RxNorm	37754467	Glycopyronnium 4% in Cetomacrogol cream (Special Order)	31308021	Gemscript
1597756	glimepiride	25789	RxNorm	37813630	Lipids 20% Intravenous infusion	71812020	Gemscript
1597756	glimepiride	25789	RxNorm	21600761	glimepiride; oral	A10BB12	ATC
1597756	glimepiride	25789	RxNorm	37813632	Lipids 30% Intravenous infusion	71814020	Gemscript
1597756	glimepiride	25789	RxNorm	37816692	Amino acids / electrolytes, glucose / lipid intravenous infusion	75108020	Gemscript
1597756	glimepiride	25789	RxNorm	41574213	Glimepiride	OMOP1975893	GRR
1597756	glimepiride	25789	RxNorm	42524039	Glycopyronnium 4% in cetomacrogol cream	68692978	Gemscript
1597756	glimepiride	25789	RxNorm	45399618	Glimepiride	2720002700	GPI
1597756	glimepiride	25789	RxNorm	45617396	glimepiride	C057619	MeSH
1597756	glimepiride	25789	RxNorm	721861	Glimepiride	AUS1062	LPD_Australia
1597756	glimepiride	25789	RxNorm	4032098	Glimepiride-containing product	109079009	SNOMED
1597756	glimepiride	25789	RxNorm	4297678	Glimepiride	386966003	SNOMED
1597756	glimepiride	25789	RxNorm	4311153	Glimepiride- and rosiglitazone-containing product	423605003	SNOMED
1597756	glimepiride	25789	RxNorm	4313896	Glimepiride- and pioglitazone-containing product	423865003	SNOMED
1597756	glimepiride	25789	RxNorm	21271613	Glimepiride	386966003	dm+d
1560171	glipizide	4821	RxNorm	45616618	Glipizide	D005913	MeSH
1560171	glipizide	4821	RxNorm	35819379	glipizide product	4-1141157284	UK Biobank
1560171	glipizide	4821	RxNorm	35819378	glipizide	4-1140874646	UK Biobank
1560171	glipizide	4821	RxNorm	35819374	glibenese 5mg tablet	4-1140874650	UK Biobank
1560171	glipizide	4821	RxNorm	35625488	Glipizide- and metformin-containing product	768506000	SNOMED
1560171	glipizide	4821	RxNorm	21600756	glipizide; oral	A10BB07	ATC
1560171	glipizide	4821	RxNorm	21215865	Glipizide	387143009	dm+d
1560171	glipizide	4821	RxNorm	4306698	Glipizide	387143009	SNOMED
1560171	glipizide	4821	RxNorm	4094529	Glipizide-containing product	26124005	SNOMED
1560171	glipizide	4821	RxNorm	35820915	minodiab 2.5mg tablet	4-1140874652	UK Biobank
1560171	glipizide	4821	RxNorm	44846028	GLIPIZIDE POWDER	38779076506	NDC
1560171	glipizide	4821	RxNorm	45018624	GLIPIZIDE POWDER	51927311100	NDC
1560171	glipizide	4821	RxNorm	45152511	GLIPIZIDE POWDER	38779076503	NDC
1560171	glipizide	4821	RxNorm	45152512	GLIPIZIDE POWDER	38779076504	NDC
1560171	glipizide	4821	RxNorm	45399620	GlipiZIDE	2720003000	GPI
19097821	gliquidone	25793	RxNorm	35819380	gliquidone	4-1140874658	UK Biobank
19097821	gliquidone	25793	RxNorm	35819396	glurenorm 30mg tablet	4-1140874660	UK Biobank
19097821	gliquidone	25793	RxNorm	41776012	Gliquidone	OMOP1975900	GRR
19097821	gliquidone	25793	RxNorm	45613685	gliquidone	C010969	MeSH
19097821	gliquidone	25793	RxNorm	4158062	Gliquidone-containing product	325249006	SNOMED
19097821	gliquidone	25793	RxNorm	4216803	Gliquidone	395732008	SNOMED
19097821	gliquidone	25793	RxNorm	21234477	Gliquidone	395732008	dm+d
19097821	gliquidone	25793	RxNorm	21600757	gliquidone; oral	A10BB08	ATC
1559684	glyburide	4815	RxNorm	1895129	Metformin+Glibenclamide Cpr500/2.5mg [Glibenc+Metformine] Box Of 30	3424301	DA_France
1559684	glyburide	4815	RxNorm	45383997	GlyBURIDE Micronized	2720004010	GPI
1559684	glyburide	4815	RxNorm	42521686	GLIBENCLAMIDE	!2927101	Gemscript
1559684	glyburide	4815	RxNorm	41596500	Glibenclamide	OMOP1975856	GRR
1559684	glyburide	4815	RxNorm	40563194	Glyburide	387466004	SNOMED
1559684	glyburide	4815	RxNorm	37875631	Isopentane with methoxymethane and glycol salicylate spray	89917998	Gemscript
1559684	glyburide	4815	RxNorm	37824961	Glycol salicylate / other salicylates / nicotinate Spray	89952020	Gemscript
1559684	glyburide	4815	RxNorm	35823518	semi-daonil 2.5mg tablet	4-1140874726	UK Biobank
1559684	glyburide	4815	RxNorm	35820557	malix 2.5mg tablet	4-1140874732	UK Biobank
1559684	glyburide	4815	RxNorm	35820345	libanil 2.5mg tablet	4-1140857590	UK Biobank
1559684	glyburide	4815	RxNorm	35819373	glibenclamide	4-1140874718	UK Biobank
1559684	glyburide	4815	RxNorm	35819181	glybenclamide	4-1140910564	UK Biobank
1559684	glyburide	4815	RxNorm	35818715	euglucon 2.5mg tablet	4-1140874728	UK Biobank
1559684	glyburide	4815	RxNorm	35817873	diabetamide 2.5mg tablet	4-1140874736	UK Biobank
1559684	glyburide	4815	RxNorm	35817708	daonil 5mg tablet	4-1140874724	UK Biobank
1559684	glyburide	4815	RxNorm	35816657	calabren 2.5mg tablet	4-1140874740	UK Biobank
1559684	glyburide	4815	RxNorm	35625482	Glyburide- and metformin-containing product	768500006	SNOMED
1559684	glyburide	4815	RxNorm	35175786	glibenclamide	JMDC2188	JMDC
1559684	glyburide	4815	RxNorm	21600750	glibenclamide; oral	A10BB01	ATC
1559684	glyburide	4815	RxNorm	21290242	Glibenclamide	384978002	dm+d
1559684	glyburide	4815	RxNorm	4297942	Glyburide	384978002	SNOMED
1559684	glyburide	4815	RxNorm	4213891	Glyburide-containing product	80870001	SNOMED
1559684	glyburide	4815	RxNorm	4142866	Glyburide micronized	427322009	SNOMED
1559684	glyburide	4815	RxNorm	1925887	Metformin+Glibenclamide Cpr500mg/5mg [Glibenc+Metformine] Box Of 30	3424302	DA_France
1559684	glyburide	4815	RxNorm	1910955	Metformin+Glibenclamide Cpr500mg/5mg [Glucovance] Box Of 90	2891506	DA_France
1559684	glyburide	4815	RxNorm	45405906	GlyBURIDE	2720004000	GPI
1559684	glyburide	4815	RxNorm	1883953	Metformin+Glibenclamide Cpr500/2.5mg [Glucovance] Box Of 90	2891505	DA_France
1559684	glyburide	4815	RxNorm	45617874	Glyburide	D005905	MeSH
1559684	glyburide	4815	RxNorm	45740824	Isopentane / methoxymethane / glycol salicylate Spray	82592020	Gemscript
19001441	glymidine	102848	RxNorm	4171404	Glymidine	419090008	SNOMED
19001441	glymidine	102848	RxNorm	4157128	Glymidine-containing product	325252003	SNOMED
19001441	glymidine	102848	RxNorm	45615022	glymidine	C073263	MeSH
19001441	glymidine	102848	RxNorm	35819422	gondafon 500mg tablet	4-1140857502	UK Biobank
19001441	glymidine	102848	RxNorm	35819410	glymidine	4-1140857500	UK Biobank
19001441	glymidine	102848	RxNorm	21600764	glymidine; oral	A10BC01	ATC
1567198	insulin aspart, human	51428	RxNorm	45393342	Insulin Aspart	2710400200	GPI
1567198	insulin aspart, human	51428	RxNorm	44819155	insulin degludec and insulin aspart; parenteral	A10AD06	ATC
1567198	insulin aspart, human	51428	RxNorm	42651060	NOVOLETUNSPECIFIED	2045078	LPD_Australia
1567198	insulin aspart, human	51428	RxNorm	41575331	Insulin Aspart	OMOP1978184	GRR
1567198	insulin aspart, human	51428	RxNorm	21600733	insulin aspart; parenteral (insulins and analog. for injection, intermediate- or long-acting comb. with fast-acting)	A10AD05	ATC
1567198	insulin aspart, human	51428	RxNorm	21600719	insulin aspart; parenteral (insulins and analog. for injection, fast-acting)	A10AB05	ATC
1567198	insulin aspart, human	51428	RxNorm	21253056	Insulin aspart	325072002	dm+d
1567198	insulin aspart, human	51428	RxNorm	4304621	Insulin aspart-containing product	388452006	SNOMED
1567198	insulin aspart, human	51428	RxNorm	45751379	INSULIN NOVORAPIDUNSPECIFIED	2046865	LPD_Australia
1567198	insulin aspart, human	51428	RxNorm	4139431	Insulin aspart	325072002	SNOMED
1567198	insulin aspart, human	51428	RxNorm	45618611	insulin, Asp(B28)-	C071125	MeSH
1531601	insulin aspart protamine, human	352385	RxNorm	21253058	Insulin aspart protamine	427292001	dm+d
1531601	insulin aspart protamine, human	352385	RxNorm	4140753	Insulin aspart protamine	427292001	SNOMED
1531601	insulin aspart protamine, human	352385	RxNorm	1305432	INS ASP/PROTAMINEUNSPECIFIED	2049140	LPD_Australia
35602717	insulin degludec	1670007	RxNorm	1588678	insulin degludec and liraglutide; parenteral	A10AE56	ATC
35602717	insulin degludec	1670007	RxNorm	979839	insulin degludec	C571886	MeSH
35602717	insulin degludec	1670007	RxNorm	21290547	Insulin degludec	710281005	dm+d
35602717	insulin degludec	1670007	RxNorm	35177877	insulin degludec	JMDC333	JMDC
35602717	insulin degludec	1670007	RxNorm	37396090	Insulin degludec-containing product	715774000	SNOMED
35602717	insulin degludec	1670007	RxNorm	37396094	Insulin degludec- and liraglutide-containing product	715778002	SNOMED
35602717	insulin degludec	1670007	RxNorm	37817161	Insulin 2ml click count	72170020	Gemscript
35602717	insulin degludec	1670007	RxNorm	43534747	insulin degludec; parenteral	A10AE06	ATC
35602717	insulin degludec	1670007	RxNorm	41866493	Insulin Degludec	OMOP1978199	GRR
35602717	insulin degludec	1670007	RxNorm	37877198	Insulin soluble inj i/u^2	93467992	Gemscript
35602717	insulin degludec	1670007	RxNorm	37883581	Insulin bp 100 i/u	96044992	Gemscript
35602717	insulin degludec	1670007	RxNorm	46271989	Insulin degludec	710281005	SNOMED
35602717	insulin degludec	1670007	RxNorm	44819155	insulin degludec and insulin aspart; parenteral	A10AD06	ATC
1516976	insulin detemir	139825	RxNorm	923337	INSULIN LEVEMIRUNSPECIFIED	2047642	LPD_Australia
1516976	insulin detemir	139825	RxNorm	35177884	insulin detemir	JMDC774	JMDC
1516976	insulin detemir	139825	RxNorm	21600740	insulin detemir; parenteral	A10AE05	ATC
1516976	insulin detemir	139825	RxNorm	21216038	Insulin detemir	414515005	dm+d
1516976	insulin detemir	139825	RxNorm	4190512	Insulin detemir	414515005	SNOMED
1516976	insulin detemir	139825	RxNorm	4188289	Insulin detemir-containing product	414518007	SNOMED
1516976	insulin detemir	139825	RxNorm	1958698	INSULIN UNSPECIFIED BASE Parenteral Ordinary SC Vials [INSULINE DCI]	4576555	DA_France
1516976	insulin detemir	139825	RxNorm	45390147	Insulin Detemir	2710400600	GPI
1516976	insulin detemir	139825	RxNorm	28479	Insulin Detemir	D000069057	MeSH
1516976	insulin detemir	139825	RxNorm	45611392	insulin detemir	C105111	MeSH
1502905	insulin glargine	274783	RxNorm	28517	Insulin Glargine	D000069036	MeSH
1502905	insulin glargine	274783	RxNorm	45752242	LANTUSSOLOSTAR 100IU /ML 5 3ML	2047464	LPD_Australia
1502905	insulin glargine	274783	RxNorm	45753124	LANTUSCARTRIDGES 100IU /ML 5 3ML	2046259	LPD_Australia
1502905	insulin glargine	274783	RxNorm	45754649	TOUJEOSOLOSTAR 300IU 5 1.5ML	2040463	LPD_Australia
1502905	insulin glargine	274783	RxNorm	4129590	Insulin glargine-containing product	126212009	SNOMED
1502905	insulin glargine	274783	RxNorm	4132020	Insulin glargine	411529005	SNOMED
1502905	insulin glargine	274783	RxNorm	21253057	Insulin glargine	411529005	dm+d
1502905	insulin glargine	274783	RxNorm	21600739	insulin glargine; parenteral	A10AE04	ATC
1502905	insulin glargine	274783	RxNorm	35177860	insulin	JMDC897	JMDC
1502905	insulin glargine	274783	RxNorm	35177890	insulin glargine	JMDC2168	JMDC
1502905	insulin glargine	274783	RxNorm	40290256	Insulin glargine	126207008	SNOMED
1502905	insulin glargine	274783	RxNorm	40798897	Insulin Defalan	OMOP2721237	RxNorm Extension
1502905	insulin glargine	274783	RxNorm	45750531	INSULIN GLARGINEUNSPECIFIED	2048545	LPD_Australia
1502905	insulin glargine	274783	RxNorm	45390146	Insulin Glargine	2710400300	GPI
1502905	insulin glargine	274783	RxNorm	45611394	glargine	C106526	MeSH
1502905	insulin glargine	274783	RxNorm	41709635	Insulin Glargine	OMOP1978201	GRR
1502905	insulin glargine	274783	RxNorm	45749681	LANTUSUNSPECIFIED 100IU	2046866	LPD_Australia
1502905	insulin glargine	274783	RxNorm	1501756	insulin glargine and lixisenatide; systemic	A10AE54	ATC
1544838	insulin glulisine, human	400008	RxNorm	35177908	insulin glulisine	JMDC1596	JMDC
1544838	insulin glulisine, human	400008	RxNorm	41844103	Insulin Glulisine	OMOP1978202	GRR
1544838	insulin glulisine, human	400008	RxNorm	21600720	insulin glulisine; parenteral	A10AB06	ATC
1544838	insulin glulisine, human	400008	RxNorm	21197385	Insulin glulisine	411530000	dm+d
1544838	insulin glulisine, human	400008	RxNorm	4257173	Insulin glulisine-containing product	411532008	SNOMED
1544838	insulin glulisine, human	400008	RxNorm	4132021	Insulin glulisine	411530000	SNOMED
1544838	insulin glulisine, human	400008	RxNorm	45393343	Insulin Glulisine	2710400400	GPI
1544838	insulin glulisine, human	400008	RxNorm	45613818	insulin glulisine	C479079	MeSH
1544838	insulin glulisine, human	400008	RxNorm	45750297	APIDRAUNSPECIFIED	2048543	LPD_Australia
1588986	insulin human, rDNA origin	631657	RxNorm	45754004	INSULIN ACTRAPIDPENFILL 100IU /ML 3ML	2039921	LPD_Australia
1588986	insulin human, rDNA origin	631657	RxNorm	45753111	INSULIN ACTRAPIDPENFILL 100IU /ML 5 3ML	2043580	LPD_Australia
1588986	insulin human, rDNA origin	631657	RxNorm	21600743	insulin (human); inhalant	A10AF01	ATC
1550023	insulin lispro	86009	RxNorm	45616071	Insulin Lispro	D061268	MeSH
1550023	insulin lispro	86009	RxNorm	45387072	Insulin Lispro (Human)	2710400500	GPI
1550023	insulin lispro	86009	RxNorm	41597706	Insulin Lispro	OMOP1978208	GRR
1550023	insulin lispro	86009	RxNorm	40524224	Biphasic isophane insulin lispro	326078009	SNOMED
1550023	insulin lispro	86009	RxNorm	35177974	insulin lispro	JMDC1917	JMDC
1550023	insulin lispro	86009	RxNorm	45751530	HUMALOGUNSPECIFIED	2044426	LPD_Australia
1550023	insulin lispro	86009	RxNorm	45617420	insulin LISPRO	C091593	MeSH
1550023	insulin lispro	86009	RxNorm	21600718	insulin lispro; parenteral (insulins and analog. for injection, fast-acting)	A10AB04	ATC
1550023	insulin lispro	86009	RxNorm	21178445	Insulin lispro	412210000	dm+d
1550023	insulin lispro	86009	RxNorm	4304623	Insulin lispro-containing product	388454007	SNOMED
1550023	insulin lispro	86009	RxNorm	4259079	Insulin lispro	412210000	SNOMED
1513876	insulin lispro protamine, human	314684	RxNorm	21600732	insulin lispro; parenteral (insulins and analog. for injection, intermediate- or long-acting comb. with fast-acting)	A10AD04	ATC
1513876	insulin lispro protamine, human	314684	RxNorm	21271679	Insulin lispro protamine	426313003	dm+d
1513876	insulin lispro protamine, human	314684	RxNorm	21600726	insulin lispro; parenteral (insulins and analog. for injection, intermediate-acting)	A10AC04	ATC
1513876	insulin lispro protamine, human	314684	RxNorm	4144466	Insulin lispro protamine	426313003	SNOMED
19078608	insulin, protamine zinc, beef-pork 100 UNT/ML Injectable Suspension	311053	RxNorm	45399606	Insulin Protamine Zinc Inj 100 Unit/ML	27101030001810	GPI
19078608	insulin, protamine zinc, beef-pork 100 UNT/ML Injectable Suspension	311053	RxNorm	45349494	Insulin, Protamine Zinc, Beef-Pork 100 UNT/ML Injectable Suspension	00002811001	NDC
1590165	insulin, regular, beef-pork	235275	RxNorm	45618764	insulin, regular, beef-pork	C557837	MeSH
1596977	insulin, regular, human	253182	RxNorm	21600729	insulin (human); parenteral (insulins and analog. for injection, intermediate- or long-acting comb. with fast-acting)	A10AD01	ATC
1596977	insulin, regular, human	253182	RxNorm	600584	Human isophane insulin- and recombinant human regular insulin-containing product	1055221005	SNOMED
1596977	insulin, regular, human	253182	RxNorm	1305141	INSULIN NEUTRALUNSPECIFIED	2043392	LPD_Australia
1596977	insulin, regular, human	253182	RxNorm	4054715	Human insulin-containing product	126210001	SNOMED
1596977	insulin, regular, human	253182	RxNorm	4054716	Recombinant human insulin analog-containing product	126211002	SNOMED
1596977	insulin, regular, human	253182	RxNorm	4184607	Extended zinc insulin	54708003	SNOMED
1596977	insulin, regular, human	253182	RxNorm	4217085	Human regular insulin-containing product	417423002	SNOMED
1596977	insulin, regular, human	253182	RxNorm	4223898	Human insulin 3mg unit dose blister dry powder for inhalation	422174006	SNOMED
1596977	insulin, regular, human	253182	RxNorm	4224859	Human regular insulin	420609005	SNOMED
1596977	insulin, regular, human	253182	RxNorm	4224883	Human insulin 1mg unit dose blister dry powder for inhalation	420701003	SNOMED
1596977	insulin, regular, human	253182	RxNorm	4225812	Human insulin zinc suspension mixed	421116002	SNOMED
1596977	insulin, regular, human	253182	RxNorm	4257180	Insulin (human) extract	411555006	SNOMED
1596977	insulin, regular, human	253182	RxNorm	4283513	Semisynthetic human insulin	66481007	SNOMED
1596977	insulin, regular, human	253182	RxNorm	4320693	Human insulin	96367001	SNOMED
1596977	insulin, regular, human	253182	RxNorm	21234459	Insulin human	96367001	dm+d
1596977	insulin, regular, human	253182	RxNorm	21234460	Insulin soluble human	420609005	dm+d
1596977	insulin, regular, human	253182	RxNorm	21600715	insulin (human); parenteral (insulins and analog. for injection, fast-acting)	A10AB01	ATC
1596977	insulin, regular, human	253182	RxNorm	35177913	insulin human	JMDC1716	JMDC
1596977	insulin, regular, human	253182	RxNorm	35718240	HUMULIN 20/80 CARTRIDGE 100IU/ML	23603	LPD_Australia
1596977	insulin, regular, human	253182	RxNorm	35727582	HUMULIN 20/80 CARTRIDGE 100IU/ML	22330	LPD_Australia
1596977	insulin, regular, human	253182	RxNorm	35730754	HUMULIN 30/70 CARTRIDGE 100IU/ML	21519	LPD_Australia
1596977	insulin, regular, human	253182	RxNorm	36675459	Human insulin-containing product in pulmonary dose form	771858009	SNOMED
1596977	insulin, regular, human	253182	RxNorm	36678792	Human insulin only product	776206005	SNOMED
1596977	insulin, regular, human	253182	RxNorm	36681883	Human insulin only product in pulmonary dose form	779451008	SNOMED
1596977	insulin, regular, human	253182	RxNorm	40290266	Semisynthetic human insulin preparation	126216007	SNOMED
1596977	insulin, regular, human	253182	RxNorm	40552482	Insulin human 30% w/v insulin susp isophane recomb 70% injection suspension vial	384935007	SNOMED
1596977	insulin, regular, human	253182	RxNorm	40555788	Insulin human + insulin susp isophane recomb 30%wv/70%wv injection	377509000	SNOMED
1596977	insulin, regular, human	253182	RxNorm	40555789	Insulin injection + insulin susp isophane 30%wv/70%wv	377510005	SNOMED
1596977	insulin, regular, human	253182	RxNorm	40586730	Insulin human 100units/mL buffered regular solution injection vial	412508003	SNOMED
1596977	insulin, regular, human	253182	RxNorm	41553090	Insulin Human Base	OMOP1978204	GRR
1596977	insulin, regular, human	253182	RxNorm	42650088	INSULIN MIXTARDVIAL 100IU /ML	2042134	LPD_Australia
1596977	insulin, regular, human	253182	RxNorm	42650089	INSULIN MIXTARDNOVOLET	2045901	LPD_Australia
1596977	insulin, regular, human	253182	RxNorm	45390149	Insulin Regular Human	2710401000	GPI
1596977	insulin, regular, human	253182	RxNorm	45611228	Insulin, Regular, Human	D061386	MeSH
1586346	insulin, regular, pork	221109	RxNorm	21600717	insulin (pork); parenteral (insulins and analog. for injection, fast-acting)	A10AB03	ATC
1586346	insulin, regular, pork	221109	RxNorm	36679842	Pork insulin only product	777262001	SNOMED
1586346	insulin, regular, pork	221109	RxNorm	37206519	Isophane insulin- and porcine regular insulin-containing product	786231000	SNOMED
1586346	insulin, regular, pork	221109	RxNorm	37205101	Porcine regular insulin	784405002	SNOMED
1586346	insulin, regular, pork	221109	RxNorm	4114702	Pork insulin-containing product	255689005	SNOMED
1586346	insulin, regular, pork	221109	RxNorm	45612427	Insulin, Regular, Pork	D061389	MeSH
1586346	insulin, regular, pork	221109	RxNorm	37206563	Porcine regular insulin-containing product	786275001	SNOMED
1586346	insulin, regular, pork	221109	RxNorm	40290258	Porcine insulin product	126209006	SNOMED
1586346	insulin, regular, pork	221109	RxNorm	4134980	Insulin (porcine) extract	411556007	SNOMED
1586346	insulin, regular, pork	221109	RxNorm	4218486	Porcine regular insulin-containing product	417625002	SNOMED
1586346	insulin, regular, pork	221109	RxNorm	4226656	Porcine regular insulin	421562003	SNOMED
1586346	insulin, regular, pork	221109	RxNorm	4283237	Pork insulin	67296003	SNOMED
1586346	insulin, regular, pork	221109	RxNorm	21271671	Insulin soluble porcine	421562003	dm+d
373487	Ischemic optic neuropathy	14357004	SNOMED	35633678	Optic ischemic neuropathy	10030925	MedDRA
373487	Ischemic optic neuropathy	14357004	SNOMED	35607013	Optic ischaemic neuropathy	10030924	MedDRA
373487	Ischemic optic neuropathy	14357004	SNOMED	35633679	Ischaemic optic neuropathy	10055745	MedDRA
373487	Ischemic optic neuropathy	14357004	SNOMED	44819662	Ischemic optic neuropathy	377.41	ICD9CM
373487	Ischemic optic neuropathy	14357004	SNOMED	45440012	Ischaemic optic neuropathy	F4H4000	Read
373487	Ischemic optic neuropathy	14357004	SNOMED	45538301	Ischemic optic neuropathy, bilateral	H47.013	ICD10CM
373487	Ischemic optic neuropathy	14357004	SNOMED	45543064	Ischemic optic neuropathy, unspecified eye	H47.019	ICD10CM
373487	Ischemic optic neuropathy	14357004	SNOMED	45571996	Ischemic optic neuropathy, right eye	H47.011	ICD10CM
373487	Ischemic optic neuropathy	14357004	SNOMED	45581686	Ischemic optic neuropathy, left eye	H47.012	ICD10CM
373487	Ischemic optic neuropathy	14357004	SNOMED	45586486	Ischemic optic neuropathy	H47.01	ICD10CM
373487	Ischemic optic neuropathy	14357004	SNOMED	45614729	Optic Neuropathy, Ischemic	D018917	MeSH
373487	Ischemic optic neuropathy	14357004	SNOMED	35633676	Ischemic optic neuropathy	10023041	MedDRA
1513849	lente insulin, human	314683	RxNorm	45610182	insulin, long-acting, human	C484564	MeSH
1513849	lente insulin, human	314683	RxNorm	4226371	Lente human insulin	422346007	SNOMED
1513849	lente insulin, human	314683	RxNorm	21271673	Insulin zinc suspension crystalline human	420837001	dm+d
1562586	lente insulin, pork	93108	RxNorm	45618658	insulin, lente, pork	C484565	MeSH
40239216	linagliptin	1100699	RxNorm	45893517	linagliptin and empagliflozin; oral	A10BD19	ATC
40239216	linagliptin	1100699	RxNorm	28554	Linagliptin	D000069476	MeSH
40239216	linagliptin	1100699	RxNorm	947815	metformin, linagliptin and empagliflozin; systemic	A10BD27	ATC
40239216	linagliptin	1100699	RxNorm	21253253	Linagliptin	702798009	dm+d
40239216	linagliptin	1100699	RxNorm	35180567	linagliptin	JMDC2557	JMDC
40239216	linagliptin	1100699	RxNorm	37018239	Empagliflozin- and linagliptin-containing product	714685001	SNOMED
40239216	linagliptin	1100699	RxNorm	37396038	Linagliptin- and metformin-containing product	715702002	SNOMED
40239216	linagliptin	1100699	RxNorm	40251677	metformin and linagliptin; systemic	A10BD11	ATC
40239216	linagliptin	1100699	RxNorm	41844828	Linagliptin	OMOP1980471	GRR
40239216	linagliptin	1100699	RxNorm	40251691	linagliptin; oral	A10BH05	ATC
40239216	linagliptin	1100699	RxNorm	45766501	Linagliptin-containing product	703667006	SNOMED
40239216	linagliptin	1100699	RxNorm	45765781	Linagliptin	702798009	SNOMED
40239216	linagliptin	1100699	RxNorm	45618669	Linagliptin	C527717	MeSH
40239216	linagliptin	1100699	RxNorm	45613993	Linagliptin	C568794	MeSH
40170911	liraglutide	475968	RxNorm	45616248	liraglutide	C439759	MeSH
40170911	liraglutide	475968	RxNorm	1588678	insulin degludec and liraglutide; parenteral	A10AE56	ATC
40170911	liraglutide	475968	RxNorm	988225	3 Ml Liraglutide 6 Mg Stylo Prerem [Saxenda] Box Of 3	6024101	DA_France
40170911	liraglutide	475968	RxNorm	21271877	Liraglutide	444828003	dm+d
40170911	liraglutide	475968	RxNorm	21600795	[U] liraglutide; parenteral	A10BX07	ATC
40170911	liraglutide	475968	RxNorm	35180669	liraglutide	JMDC2045	JMDC
40170911	liraglutide	475968	RxNorm	1917934	3 Ml Liraglutide 6 Mg Stylo Prerem [Liraglutide Dci] Box Of 2	4661001	DA_France
40170911	liraglutide	475968	RxNorm	1875730	3 Ml Liraglutide 6 Mg Stylo Prerem [Victoza] Box Of 2	2300401	DA_France
40170911	liraglutide	475968	RxNorm	37396094	Insulin degludec- and liraglutide-containing product	715778002	SNOMED
40170911	liraglutide	475968	RxNorm	40481102	Liraglutide	444828003	SNOMED
40170911	liraglutide	475968	RxNorm	40481519	Liraglutide-containing product	444907006	SNOMED
40170911	liraglutide	475968	RxNorm	41576916	Liraglutide	OMOP1980638	GRR
40170911	liraglutide	475968	RxNorm	28467	Liraglutide	D000069450	MeSH
40170911	liraglutide	475968	RxNorm	1123630	liraglutide; parenteral	A10BJ02	ATC
44506754	lixisenatide	1440051	RxNorm	46270828	Lixisenatide	708808004	SNOMED
44506754	lixisenatide	1440051	RxNorm	43534754	[U] lixisenatide; parenteral	A10BX10	ATC
44506754	lixisenatide	1440051	RxNorm	35622211	Lixisenatide-containing product	763570007	SNOMED
44506754	lixisenatide	1440051	RxNorm	35180776	lixisenatide	JMDC2215	JMDC
44506754	lixisenatide	1440051	RxNorm	21290546	Lixisenatide	708808004	dm+d
44506754	lixisenatide	1440051	RxNorm	1501756	insulin glargine and lixisenatide; systemic	A10AE54	ATC
44506754	lixisenatide	1440051	RxNorm	1123609	lixisenatide; parenteral	A10BJ03	ATC
44506754	lixisenatide	1440051	RxNorm	45616253	lixisenatide	C479460	MeSH
43531006	Maturity onset diabetes of the young, type 1	609562003	SNOMED	45470053	Maturity onset diabetes in youth type 1	C10C.12	Read
43531006	Maturity onset diabetes of the young, type 1	609562003	SNOMED	45423314	Maturity onset diabetes in youth	C10C.11	Read
43531006	Maturity onset diabetes of the young, type 1	609562003	SNOMED	46256773	Maturity-Onset Diabetes of the Young, Type 1	C565101	MeSH
1503297	metformin	6809	RxNorm	1873475	Metformin+Rosiglitazone Cpr2mg/500mg [Metformine+Rosigli] Box Of 112	3539602	DA_France
1503297	metformin	6809	RxNorm	1873474	Metformin+Rosiglitazone Cpr1mg/500mg [Metformine+Rosigli] Box Of 112	3539601	DA_France
1503297	metformin	6809	RxNorm	1873473	Metformin+Rosiglitazone Cpr2/1000mg [Metformine+Rosigli] Box Of 56	3539604	DA_France
1503297	metformin	6809	RxNorm	1588671	metformin and empagliflozin; systemic	A10BD20	ATC
1503297	metformin	6809	RxNorm	1501888	metformin and evogliptin; systemic	A10BD22	ATC
1503297	metformin	6809	RxNorm	947843	metformin and lobeglitazone; systemic	A10BD26	ATC
1503297	metformin	6809	RxNorm	947815	metformin, linagliptin and empagliflozin; systemic	A10BD27	ATC
1503297	metformin	6809	RxNorm	715825	metformin, saxagliptin and dapagliflozin; systemic	A10BD25	ATC
1503297	metformin	6809	RxNorm	715784	metformin and ertugliflozin; systemic	A10BD23	ATC
1503297	metformin	6809	RxNorm	4230141	Metformin- and repaglinide-containing product	438340003	SNOMED
1503297	metformin	6809	RxNorm	1878182	Metformin+Vildagliptin Cpr50/1000mg [Metformine+Vildagl] Box Of 60	4432801	DA_France
1503297	metformin	6809	RxNorm	4247734	Metformin- and rosiglitazone-containing product	409120009	SNOMED
1503297	metformin	6809	RxNorm	4305854	Metformin- and pioglitazone-containing product	418835009	SNOMED
1503297	metformin	6809	RxNorm	21234365	Metformin hydrochloride	109083009	dm+d
1503297	metformin	6809	RxNorm	21600747	metformin; oral	A10BA02	ATC
1503297	metformin	6809	RxNorm	21600767	metformin and sulfonylureas; systemic	A10BD02	ATC
1503297	metformin	6809	RxNorm	21600768	metformin and rosiglitazone; systemic	A10BD03	ATC
1503297	metformin	6809	RxNorm	21600770	metformin and pioglitazone; systemic	A10BD05	ATC
1503297	metformin	6809	RxNorm	21600772	metformin and sitagliptin; systemic	A10BD07	ATC
1503297	metformin	6809	RxNorm	21600773	metformin and vildagliptin; systemic	A10BD08	ATC
1503297	metformin	6809	RxNorm	35182472	metformin hydrochloride	JMDC312	JMDC
1503297	metformin	6809	RxNorm	35625482	Glyburide- and metformin-containing product	768500006	SNOMED
1503297	metformin	6809	RxNorm	35625488	Glipizide- and metformin-containing product	768506000	SNOMED
1503297	metformin	6809	RxNorm	35816163	avandamet 1mg / 500mg tablet	4-1141189094	UK Biobank
1503297	metformin	6809	RxNorm	35819386	glucamet 500 tablet	4-1140921964	UK Biobank
1503297	metformin	6809	RxNorm	35819389	glucophage 500mg tablet	4-1140874686	UK Biobank
1503297	metformin	6809	RxNorm	35820748	metformin	4-1140884600	UK Biobank
1503297	metformin	6809	RxNorm	35821871	orabet 500mg tablet	4-1140874690	UK Biobank
1503297	metformin	6809	RxNorm	35823360	rosiglitazone 1mg / metformin 500mg tablet	4-1141189090	UK Biobank
1503297	metformin	6809	RxNorm	36608326	METFORMIN / TOLBUTAMIDE Oral Solid Ordinary Coated Tablets [GLUCOSULFA] Box of 60	3888450	DA_France
1503297	metformin	6809	RxNorm	37018818	Empagliflozin- and metformin-containing product	714686000	SNOMED
1503297	metformin	6809	RxNorm	37018829	Canagliflozin- and metformin-containing product	714779001	SNOMED
1503297	metformin	6809	RxNorm	37205009	Metformin- and saxagliptin-containing product	784226004	SNOMED
1503297	metformin	6809	RxNorm	37396038	Linagliptin- and metformin-containing product	715702002	SNOMED
1503297	metformin	6809	RxNorm	37824961	Glycol salicylate / other salicylates / nicotinate Spray	89952020	Gemscript
1503297	metformin	6809	RxNorm	37875631	Isopentane with methoxymethane and glycol salicylate spray	89917998	Gemscript
1503297	metformin	6809	RxNorm	40251676	metformin and saxagliptin; systemic	A10BD10	ATC
1503297	metformin	6809	RxNorm	40251677	metformin and linagliptin; systemic	A10BD11	ATC
1503297	metformin	6809	RxNorm	41845578	Metformin	OMOP1982214	GRR
1503297	metformin	6809	RxNorm	42521982	METFORMIN	!4475601	Gemscript
1503297	metformin	6809	RxNorm	42650679	EMPAGLIFLOZIN/METFORMINUNSPECIFIED	2040305	LPD_Australia
1503297	metformin	6809	RxNorm	43534749	metformin and alogliptin; systemic	A10BD13	ATC
1503297	metformin	6809	RxNorm	43534750	metformin and repaglinide; systemic	A10BD14	ATC
1503297	metformin	6809	RxNorm	43534751	metformin and dapagliflozin; systemic	A10BD15	ATC
1503297	metformin	6809	RxNorm	44932670	METFORMIN HCL POWDER	49452454502	NDC
1503297	metformin	6809	RxNorm	45050542	METFORMIN HCL POWDER	38779212604	NDC
1503297	metformin	6809	RxNorm	45187727	METFORMIN HCL POWDER	49452454501	NDC
1503297	metformin	6809	RxNorm	45306514	METFORMIN HCL POWDER	38779212608	NDC
1503297	metformin	6809	RxNorm	45325756	METFORMIN HCL POWDER	51927310500	NDC
1503297	metformin	6809	RxNorm	45340547	METFORMIN HCL POWDER	38779212605	NDC
1503297	metformin	6809	RxNorm	45376823	METFORMIN HCL POWDER	51927440000	NDC
1503297	metformin	6809	RxNorm	45402758	Metformin HCl	2725005000	GPI
1503297	metformin	6809	RxNorm	45611900	Metformin	D008687	MeSH
1503297	metformin	6809	RxNorm	45740824	Isopentane / methoxymethane / glycol salicylate Spray	82592020	Gemscript
1503297	metformin	6809	RxNorm	45754084	JARDIAMETUNSPECIFIED	2040308	LPD_Australia
1503297	metformin	6809	RxNorm	45893267	metformin and canagliflozin; systemic	A10BD16	ATC
1503297	metformin	6809	RxNorm	45893467	metformin and acarbose; systemic	A10BD17	ATC
1503297	metformin	6809	RxNorm	45893491	metformin and gemigliptin; systemic	A10BD18	ATC
1503297	metformin	6809	RxNorm	4159323	Metformin	372567009	SNOMED
1503297	metformin	6809	RxNorm	4144905	Metformin- and sitagliptin-containing product	427522005	SNOMED
1503297	metformin	6809	RxNorm	4033760	Metformin-containing product	109081006	SNOMED
1503297	metformin	6809	RxNorm	4031610	Metformin hydrochloride	109083009	SNOMED
1503297	metformin	6809	RxNorm	1956993	Metformin+Pioglitazone Cpr Pellic [Competact] Box Of 60	4007801	DA_France
1503297	metformin	6809	RxNorm	1953667	Metformin+Saxagliptin Cpr 2.5/1000 [Saxaglipt+Metform] Box Of 60	4734901	DA_France
1503297	metformin	6809	RxNorm	1953229	Metformin+Rosiglitazone Cpr4/1000mg [Metformine+Rosigli] Box Of 56	3539603	DA_France
1503297	metformin	6809	RxNorm	1953228	Metformin+Rosiglitazone Cpr2/1000mg [Avandamet] Box Of 168	3350609	DA_France
1503297	metformin	6809	RxNorm	1941503	Metformin+Rosiglitazone Cpr4/1000mg [Avandamet] Box Of 56	3350607	DA_France
1503297	metformin	6809	RxNorm	1941502	Metformin+Rosiglitazone Cpr4/1000mg [Avandamet] Box Of 168	3350610	DA_France
1503297	metformin	6809	RxNorm	1940657	Metformin 700 Mg Cpr [Metformine Dci] Box Of 30	1882604	DA_France
1503297	metformin	6809	RxNorm	1927897	Metformin+Sitagliptin Cpr50/1000mg [Metform+Sitaglipt] Box Of 56	3639501	DA_France
1503297	metformin	6809	RxNorm	1925887	Metformin+Glibenclamide Cpr500mg/5mg [Glibenc+Metformine] Box Of 30	3424302	DA_France
1503297	metformin	6809	RxNorm	1925498	METFORMIN 205 MG [GLUCINAN]	3859040	DA_France
1503297	metformin	6809	RxNorm	1915711	Metformin+Rosiglitazone Cpr1mg/500mg [Avandamet] Box Of 112	3350601	DA_France
1503297	metformin	6809	RxNorm	1915706	Metformin+Rosiglitazone Cpr2/1000mg [Avandamet] Box Of 56	3350605	DA_France
1503297	metformin	6809	RxNorm	1910955	Metformin+Glibenclamide Cpr500mg/5mg [Glucovance] Box Of 90	2891506	DA_France
1503297	metformin	6809	RxNorm	1895129	Metformin+Glibenclamide Cpr500/2.5mg [Glibenc+Metformine] Box Of 30	3424301	DA_France
1503297	metformin	6809	RxNorm	1887552	Metformin+Rosiglitazone Cpr2mg/500mg [Avandamet] Box Of 112	3350603	DA_France
1503297	metformin	6809	RxNorm	1883953	Metformin+Glibenclamide Cpr500/2.5mg [Glucovance] Box Of 90	2891505	DA_France
1510202	miglitol	30009	RxNorm	4033759	Miglitol	109071007	SNOMED
1510202	miglitol	30009	RxNorm	4300949	Miglitol-containing product	386046009	SNOMED
1510202	miglitol	30009	RxNorm	21600777	miglitol; oral	A10BF02	ATC
1510202	miglitol	30009	RxNorm	35182934	miglitol	JMDC2165	JMDC
1510202	miglitol	30009	RxNorm	45384009	Miglitol	2750005000	GPI
1510202	miglitol	30009	RxNorm	45613748	miglitol	C045621	MeSH
1502826	nateglinide	274332	RxNorm	35821217	nateglinide	4-1141173882	UK Biobank
1502826	nateglinide	274332	RxNorm	35823857	starlix 60mg tablet	4-1141173786	UK Biobank
1502826	nateglinide	274332	RxNorm	40294827	Nateglinide	129496008	SNOMED
1502826	nateglinide	274332	RxNorm	41555811	Nateglinide	OMOP1983708	GRR
1502826	nateglinide	274332	RxNorm	45383999	Nateglinide	2723405000	GPI
1502826	nateglinide	274332	RxNorm	45611359	nateglinide	C060142	MeSH
1502826	nateglinide	274332	RxNorm	958740	Nateglinide	D000077715	MeSH
1502826	nateglinide	274332	RxNorm	4046763	Nateglinide-containing product	134604002	SNOMED
1502826	nateglinide	274332	RxNorm	4297700	Nateglinide	387070004	SNOMED
1502826	nateglinide	274332	RxNorm	21252117	Nateglinide	387070004	dm+d
1502826	nateglinide	274332	RxNorm	21600791	nateglinide; oral	A10BX03	ATC
1502826	nateglinide	274332	RxNorm	35183965	nateglinide	JMDC865	JMDC
4134605	Optic disc disorder	128331005	SNOMED	45456695	Other optic disc disorder NOS	F4H2z00	Read
4134605	Optic disc disorder	128331005	SNOMED	45433834	Specified optic disc anomaly NOS	P356z00	Read
4134605	Optic disc disorder	128331005	SNOMED	45430096	Other optic disc disorders	F4H2.00	Read
4134605	Optic disc disorder	128331005	SNOMED	44835895	Other disorders of optic disc	377.2	ICD9CM
4134605	Optic disc disorder	128331005	SNOMED	44834690	Crater-like holes of optic disc	377.22	ICD9CM
4134605	Optic disc disorder	128331005	SNOMED	35607341	Optic disc disorder	10061321	MedDRA
4134605	Optic disc disorder	128331005	SNOMED	1568852	Other disorders of optic disc	H47.39	ICD10CM
4134605	Optic disc disorder	128331005	SNOMED	1568850	Other disorders of optic disc	H47.3	ICD10CM
4134605	Optic disc disorder	128331005	SNOMED	45460429	Specified optic disc anomalies	P356.00	Read
4134605	Optic disc disorder	128331005	SNOMED	45543068	Other disorders of optic disc, left eye	H47.392	ICD10CM
4134605	Optic disc disorder	128331005	SNOMED	45571998	Other disorders of optic disc, right eye	H47.391	ICD10CM
4134605	Optic disc disorder	128331005	SNOMED	45576781	Other disorders of optic disc	H47.3	ICD10
4134605	Optic disc disorder	128331005	SNOMED	45586489	Other disorders of optic disc, bilateral	H47.393	ICD10CM
4134605	Optic disc disorder	128331005	SNOMED	45600946	Other disorders of optic disc, unspecified eye	H47.399	ICD10CM
4308632	Optic disc edema	423341008	SNOMED	45547913	Unspecified papilledema	H47.10	ICD10CM
4308632	Optic disc edema	423341008	SNOMED	45562260	Papilloedema, unspecified	H47.1	ICD10
4308632	Optic disc edema	423341008	SNOMED	45490146	Papilloedema NOS	F4H0z00	Read
4308632	Optic disc edema	423341008	SNOMED	45466819	Papilloedema	F4H0.00	Read
4308632	Optic disc edema	423341008	SNOMED	44828944	Papilledema, unspecified	377	ICD9CM
4308632	Optic disc edema	423341008	SNOMED	44820826	Papilledema	377	ICD9CM
4308632	Optic disc edema	423341008	SNOMED	35634980	Papilledema	10033703	MedDRA
4308632	Optic disc edema	423341008	SNOMED	35634978	Optic nerve edema	10030934	MedDRA
4308632	Optic disc edema	423341008	SNOMED	35607345	Papilloedema	10033712	MedDRA
4308632	Optic disc edema	423341008	SNOMED	1568847	Papilledema	H47.1	ICD10CM
374954	Optic neuritis	66760008	SNOMED	45571994	Optic neuritis	H46	ICD10
374954	Optic neuritis	66760008	SNOMED	45552711	Unspecified optic neuritis	H46.9	ICD10CM
374954	Optic neuritis	66760008	SNOMED	45473511	Optic neuritis NOS	F4H3z00	Read
374954	Optic neuritis	66760008	SNOMED	45456696	Unspecified optic neuritis	F4H3000	Read
374954	Optic neuritis	66760008	SNOMED	45440011	Optic neuritis	F4H3.00	Read
374954	Optic neuritis	66760008	SNOMED	44835896	Optic neuritis, unspecified	377.3	ICD9CM
374954	Optic neuritis	66760008	SNOMED	44828945	Optic neuritis	377.3	ICD9CM
374954	Optic neuritis	66760008	SNOMED	44826610	Other optic neuritis	377.39	ICD9CM
374954	Optic neuritis	66760008	SNOMED	35826579	optic neuritis	6-1435	UK Biobank
374954	Optic neuritis	66760008	SNOMED	35607142	Optic neuritis	10030942	MedDRA
374954	Optic neuritis	66760008	SNOMED	1568842	Optic neuritis	H46	ICD10CM
374954	Optic neuritis	66760008	SNOMED	45615613	Optic Neuritis	D009902	MeSH
374954	Optic neuritis	66760008	SNOMED	45581685	Other optic neuritis	H46.8	ICD10CM
1525215	pioglitazone	33738	RxNorm	35186967	pioglitazone hydrochloride	JMDC464	JMDC
1525215	pioglitazone	33738	RxNorm	35815475	actos 15mg tablet	4-1141171652	UK Biobank
1525215	pioglitazone	33738	RxNorm	35822395	pioglitazone	4-1141171646	UK Biobank
1525215	pioglitazone	33738	RxNorm	36668647	Glytactin BetterMilk Lite 20 oral powder 46g sachets (Cambrooke Therapeutics)	79997021	Gemscript
1525215	pioglitazone	33738	RxNorm	45611360	pioglitazone	C060836	MeSH
1525215	pioglitazone	33738	RxNorm	45390165	Pioglitazone HCl	2760705010	GPI
1525215	pioglitazone	33738	RxNorm	43534748	pioglitazone and sitagliptin; oral	A10BD12	ATC
1525215	pioglitazone	33738	RxNorm	42651152	PIOGLITAZONE AN	604803	LPD_Australia
1525215	pioglitazone	33738	RxNorm	41713815	Pioglitazone	OMOP1987134	GRR
1525215	pioglitazone	33738	RxNorm	42650415	APOTEX-PIOGLITAZONE	592072	LPD_Australia
1525215	pioglitazone	33738	RxNorm	958757	Pioglitazone	D000077205	MeSH
1525215	pioglitazone	33738	RxNorm	1956993	Metformin+Pioglitazone Cpr Pellic [Competact] Box Of 60	4007801	DA_France
1525215	pioglitazone	33738	RxNorm	4021388	Pioglitazone hydrochloride	116097005	SNOMED
1525215	pioglitazone	33738	RxNorm	4208133	Pioglitazone-containing product	326058001	SNOMED
1525215	pioglitazone	33738	RxNorm	4216941	Pioglitazone	395828009	SNOMED
1525215	pioglitazone	33738	RxNorm	4305854	Metformin- and pioglitazone-containing product	418835009	SNOMED
1525215	pioglitazone	33738	RxNorm	4313896	Glimepiride- and pioglitazone-containing product	423865003	SNOMED
1525215	pioglitazone	33738	RxNorm	21234401	Pioglitazone hydrochloride	116097005	dm+d
1525215	pioglitazone	33738	RxNorm	21600770	metformin and pioglitazone; systemic	A10BD05	ATC
1525215	pioglitazone	33738	RxNorm	21600771	glimepiride and pioglitazone; oral	A10BD06	ATC
1525215	pioglitazone	33738	RxNorm	21600774	pioglitazone and alogliptin; oral	A10BD09	ATC
1525215	pioglitazone	33738	RxNorm	21600782	pioglitazone; oral	A10BG03	ATC
1516766	repaglinide	73044	RxNorm	45387084	Repaglinide	2728006000	GPI
1516766	repaglinide	73044	RxNorm	41737295	Repaglinide	OMOP1989186	GRR
1516766	repaglinide	73044	RxNorm	35823167	repaglinide	4-1141168660	UK Biobank
1516766	repaglinide	73044	RxNorm	35821673	novonorm 0.5mg tablet	4-1141168668	UK Biobank
1516766	repaglinide	73044	RxNorm	35189326	repaglinide	JMDC1612	JMDC
1516766	repaglinide	73044	RxNorm	21600790	repaglinide; oral	A10BX02	ATC
1516766	repaglinide	73044	RxNorm	21271617	Repaglinide	386964000	dm+d
1516766	repaglinide	73044	RxNorm	4305231	Repaglinide	386964000	SNOMED
1516766	repaglinide	73044	RxNorm	4230141	Metformin- and repaglinide-containing product	438340003	SNOMED
1516766	repaglinide	73044	RxNorm	4032096	Repaglinide-containing product	109074004	SNOMED
1516766	repaglinide	73044	RxNorm	45617403	repaglinide	C072379	MeSH
1516766	repaglinide	73044	RxNorm	43534750	metformin and repaglinide; systemic	A10BD14	ATC
1547504	rosiglitazone	84108	RxNorm	21600769	glimepiride and rosiglitazone; oral	A10BD04	ATC
1547504	rosiglitazone	84108	RxNorm	21326640	Rosiglitazone maleate	116096001	dm+d
1547504	rosiglitazone	84108	RxNorm	1873473	Metformin+Rosiglitazone Cpr2/1000mg [Metformine+Rosigli] Box Of 56	3539604	DA_France
1547504	rosiglitazone	84108	RxNorm	21600768	metformin and rosiglitazone; systemic	A10BD03	ATC
1547504	rosiglitazone	84108	RxNorm	958774	Rosiglitazone	D000077154	MeSH
1547504	rosiglitazone	84108	RxNorm	45612580	rosiglitazone	C089730	MeSH
1547504	rosiglitazone	84108	RxNorm	45399632	Rosiglitazone Maleate	2760706010	GPI
1547504	rosiglitazone	84108	RxNorm	35823360	rosiglitazone 1mg / metformin 500mg tablet	4-1141189090	UK Biobank
1547504	rosiglitazone	84108	RxNorm	35823359	rosiglitazone	4-1141177600	UK Biobank
1547504	rosiglitazone	84108	RxNorm	35816164	avandia 4mg tablet	4-1141177606	UK Biobank
1547504	rosiglitazone	84108	RxNorm	35816163	avandamet 1mg / 500mg tablet	4-1141189094	UK Biobank
1547504	rosiglitazone	84108	RxNorm	21600781	rosiglitazone; oral	A10BG02	ATC
1547504	rosiglitazone	84108	RxNorm	1873474	Metformin+Rosiglitazone Cpr1mg/500mg [Metformine+Rosigli] Box Of 112	3539601	DA_France
1547504	rosiglitazone	84108	RxNorm	1873475	Metformin+Rosiglitazone Cpr2mg/500mg [Metformine+Rosigli] Box Of 112	3539602	DA_France
1547504	rosiglitazone	84108	RxNorm	1887552	Metformin+Rosiglitazone Cpr2mg/500mg [Avandamet] Box Of 112	3350603	DA_France
1547504	rosiglitazone	84108	RxNorm	1915706	Metformin+Rosiglitazone Cpr2/1000mg [Avandamet] Box Of 56	3350605	DA_France
1547504	rosiglitazone	84108	RxNorm	1915711	Metformin+Rosiglitazone Cpr1mg/500mg [Avandamet] Box Of 112	3350601	DA_France
1547504	rosiglitazone	84108	RxNorm	1941502	Metformin+Rosiglitazone Cpr4/1000mg [Avandamet] Box Of 168	3350610	DA_France
1547504	rosiglitazone	84108	RxNorm	1941503	Metformin+Rosiglitazone Cpr4/1000mg [Avandamet] Box Of 56	3350607	DA_France
1547504	rosiglitazone	84108	RxNorm	1953228	Metformin+Rosiglitazone Cpr2/1000mg [Avandamet] Box Of 168	3350609	DA_France
1547504	rosiglitazone	84108	RxNorm	1953229	Metformin+Rosiglitazone Cpr4/1000mg [Metformine+Rosigli] Box Of 56	3539603	DA_France
1547504	rosiglitazone	84108	RxNorm	4021060	Rosiglitazone maleate	116096001	SNOMED
1547504	rosiglitazone	84108	RxNorm	4208131	Rosiglitazone-containing product	326053005	SNOMED
1547504	rosiglitazone	84108	RxNorm	4216958	Rosiglitazone	395869000	SNOMED
1547504	rosiglitazone	84108	RxNorm	4247734	Metformin- and rosiglitazone-containing product	409120009	SNOMED
1547504	rosiglitazone	84108	RxNorm	4311153	Glimepiride- and rosiglitazone-containing product	423605003	SNOMED
40166035	saxagliptin	857974	RxNorm	1953667	Metformin+Saxagliptin Cpr 2.5/1000 [Saxaglipt+Metform] Box Of 60	4734901	DA_France
40166035	saxagliptin	857974	RxNorm	715825	metformin, saxagliptin and dapagliflozin; systemic	A10BD25	ATC
40166035	saxagliptin	857974	RxNorm	45615075	saxagliptin	C502994	MeSH
40166035	saxagliptin	857974	RxNorm	42539424	Saxagliptin hydrochloride	734452007	SNOMED
40166035	saxagliptin	857974	RxNorm	40479756	Saxagliptin	443087004	SNOMED
40166035	saxagliptin	857974	RxNorm	40479733	Saxagliptin-containing product	443066009	SNOMED
40166035	saxagliptin	857974	RxNorm	40251676	metformin and saxagliptin; systemic	A10BD10	ATC
40166035	saxagliptin	857974	RxNorm	37205009	Metformin- and saxagliptin-containing product	784226004	SNOMED
40166035	saxagliptin	857974	RxNorm	36961556	Saxagliptin hydrochloride	734452007	dm+d
40166035	saxagliptin	857974	RxNorm	35190414	saxagliptin hydrate	JMDC1750	JMDC
40166035	saxagliptin	857974	RxNorm	21600786	saxagliptin; oral	A10BH03	ATC
40166035	saxagliptin	857974	RxNorm	1588688	saxagliptin and dapagliflozin; oral	A10BD21	ATC
195771	Secondary diabetes mellitus	8801005	SNOMED	37200076	Diabetes mellitus due to underlying condition with proliferative diabetic retinopathy without macular edema, left eye	E08.3592	ICD10CM
195771	Secondary diabetes mellitus	8801005	SNOMED	37200046	Diabetes mellitus due to underlying condition with severe nonproliferative diabetic retinopathy with macular edema, unspecified eye	E08.3419	ICD10CM
195771	Secondary diabetes mellitus	8801005	SNOMED	37200045	Diabetes mellitus due to underlying condition with severe nonproliferative diabetic retinopathy with macular edema, bilateral	E08.3413	ICD10CM
195771	Secondary diabetes mellitus	8801005	SNOMED	37200044	Diabetes mellitus due to underlying condition with severe nonproliferative diabetic retinopathy with macular edema, left eye	E08.3412	ICD10CM
195771	Secondary diabetes mellitus	8801005	SNOMED	37200043	Diabetes mellitus due to underlying condition with severe nonproliferative diabetic retinopathy with macular edema, right eye	E08.3411	ICD10CM
195771	Secondary diabetes mellitus	8801005	SNOMED	37200041	Diabetes mellitus due to underlying condition with moderate nonproliferative diabetic retinopathy without macular edema, bilateral	E08.3393	ICD10CM
195771	Secondary diabetes mellitus	8801005	SNOMED	37200040	Diabetes mellitus due to underlying condition with moderate nonproliferative diabetic retinopathy without macular edema, left eye	E08.3392	ICD10CM
195771	Secondary diabetes mellitus	8801005	SNOMED	37200039	Diabetes mellitus due to underlying condition with moderate nonproliferative diabetic retinopathy without macular edema, right eye	E08.3391	ICD10CM
195771	Secondary diabetes mellitus	8801005	SNOMED	37200037	Diabetes mellitus due to underlying condition with moderate nonproliferative diabetic retinopathy with macular edema, bilateral	E08.3313	ICD10CM
195771	Secondary diabetes mellitus	8801005	SNOMED	37200036	Diabetes mellitus due to underlying condition with moderate nonproliferative diabetic retinopathy with macular edema, left eye	E08.3312	ICD10CM
195771	Secondary diabetes mellitus	8801005	SNOMED	37200035	Diabetes mellitus due to underlying condition with moderate nonproliferative diabetic retinopathy with macular edema, right eye	E08.3311	ICD10CM
195771	Secondary diabetes mellitus	8801005	SNOMED	37200034	Diabetes mellitus due to underlying condition with mild nonproliferative diabetic retinopathy without macular edema, unspecified eye	E08.3299	ICD10CM
195771	Secondary diabetes mellitus	8801005	SNOMED	37200033	Diabetes mellitus due to underlying condition with mild nonproliferative diabetic retinopathy without macular edema, bilateral	E08.3293	ICD10CM
195771	Secondary diabetes mellitus	8801005	SNOMED	37200032	Diabetes mellitus due to underlying condition with mild nonproliferative diabetic retinopathy without macular edema, left eye	E08.3292	ICD10CM
195771	Secondary diabetes mellitus	8801005	SNOMED	37200031	Diabetes mellitus due to underlying condition with mild nonproliferative diabetic retinopathy without macular edema, right eye	E08.3291	ICD10CM
195771	Secondary diabetes mellitus	8801005	SNOMED	37200030	Diabetes mellitus due to underlying condition with mild nonproliferative diabetic retinopathy with macular edema, unspecified eye	E08.3219	ICD10CM
195771	Secondary diabetes mellitus	8801005	SNOMED	37200029	Diabetes mellitus due to underlying condition with mild nonproliferative diabetic retinopathy with macular edema, bilateral	E08.3213	ICD10CM
195771	Secondary diabetes mellitus	8801005	SNOMED	1567906	Diabetes mellitus due to underlying condition	E08	ICD10CM
195771	Secondary diabetes mellitus	8801005	SNOMED	37200028	Diabetes mellitus due to underlying condition with mild nonproliferative diabetic retinopathy with macular edema, left eye	E08.3212	ICD10CM
195771	Secondary diabetes mellitus	8801005	SNOMED	37200027	Diabetes mellitus due to underlying condition with mild nonproliferative diabetic retinopathy with macular edema, right eye	E08.3211	ICD10CM
195771	Secondary diabetes mellitus	8801005	SNOMED	1567922	Diabetes mellitus due to underlying condition with hypoglycemia	E08.64	ICD10CM
195771	Secondary diabetes mellitus	8801005	SNOMED	1567921	Diabetes mellitus due to underlying condition with oral complications	E08.63	ICD10CM
195771	Secondary diabetes mellitus	8801005	SNOMED	1567920	Diabetes mellitus due to underlying condition with skin complications	E08.62	ICD10CM
195771	Secondary diabetes mellitus	8801005	SNOMED	1567919	Diabetes mellitus due to underlying condition with diabetic arthropathy	E08.61	ICD10CM
195771	Secondary diabetes mellitus	8801005	SNOMED	1567918	Diabetes mellitus due to underlying condition with other specified complications	E08.6	ICD10CM
195771	Secondary diabetes mellitus	8801005	SNOMED	1567917	Diabetes mellitus due to underlying condition with circulatory complications	E08.5	ICD10CM
195771	Secondary diabetes mellitus	8801005	SNOMED	1567916	Diabetes mellitus due to underlying condition with neurological complications	E08.4	ICD10CM
195771	Secondary diabetes mellitus	8801005	SNOMED	1567915	Diabetes mellitus due to underlying condition with proliferative diabetic retinopathy	E08.35	ICD10CM
195771	Secondary diabetes mellitus	8801005	SNOMED	1567914	Diabetes mellitus due to underlying condition with severe nonproliferative diabetic retinopathy	E08.34	ICD10CM
195771	Secondary diabetes mellitus	8801005	SNOMED	1567912	Diabetes mellitus due to underlying condition with mild nonproliferative diabetic retinopathy	E08.32	ICD10CM
195771	Secondary diabetes mellitus	8801005	SNOMED	1567911	Diabetes mellitus due to underlying condition with unspecified diabetic retinopathy	E08.31	ICD10CM
195771	Secondary diabetes mellitus	8801005	SNOMED	1567910	Diabetes mellitus due to underlying condition with ophthalmic complications	E08.3	ICD10CM
195771	Secondary diabetes mellitus	8801005	SNOMED	1567909	Diabetes mellitus due to underlying condition with kidney complications	E08.2	ICD10CM
195771	Secondary diabetes mellitus	8801005	SNOMED	1567908	Diabetes mellitus due to underlying condition with ketoacidosis	E08.1	ICD10CM
195771	Secondary diabetes mellitus	8801005	SNOMED	1567907	Diabetes mellitus due to underlying condition with hyperosmolarity	E08.0	ICD10CM
195771	Secondary diabetes mellitus	8801005	SNOMED	45605395	Diabetes mellitus due to underlying condition with unspecified complications	E08.8	ICD10CM
195771	Secondary diabetes mellitus	8801005	SNOMED	45605394	Diabetes mellitus due to underlying condition with other diabetic arthropathy	E08.618	ICD10CM
195771	Secondary diabetes mellitus	8801005	SNOMED	45605393	Diabetes mellitus due to underlying condition with diabetic amyotrophy	E08.44	ICD10CM
195771	Secondary diabetes mellitus	8801005	SNOMED	45605392	Diabetes mellitus due to underlying condition with diabetic neuropathy, unspecified	E08.40	ICD10CM
195771	Secondary diabetes mellitus	8801005	SNOMED	45600634	Diabetes mellitus due to underlying condition with mild nonproliferative diabetic retinopathy without macular edema	E08.329	ICD10CM
195771	Secondary diabetes mellitus	8801005	SNOMED	45600633	Diabetes mellitus due to underlying condition with mild nonproliferative diabetic retinopathy with macular edema	E08.321	ICD10CM
195771	Secondary diabetes mellitus	8801005	SNOMED	45595792	Diabetes mellitus due to underlying condition with hyperglycemia	E08.65	ICD10CM
195771	Secondary diabetes mellitus	8801005	SNOMED	45595791	Diabetes mellitus due to underlying condition with diabetic peripheral angiopathy without gangrene	E08.51	ICD10CM
195771	Secondary diabetes mellitus	8801005	SNOMED	45595790	Diabetes mellitus due to underlying condition with other diabetic neurological complication	E08.49	ICD10CM
195771	Secondary diabetes mellitus	8801005	SNOMED	45595789	Diabetes mellitus due to underlying condition with diabetic autonomic (poly)neuropathy	E08.43	ICD10CM
195771	Secondary diabetes mellitus	8801005	SNOMED	45591023	Diabetes mellitus due to underlying condition with proliferative diabetic retinopathy with macular edema	E08.351	ICD10CM
195771	Secondary diabetes mellitus	8801005	SNOMED	45586132	Diabetes mellitus due to underlying condition with hyperosmolarity without nonketotic hyperglycemic-hyperosmolar coma (NKHHC)	E08.00	ICD10CM
195771	Secondary diabetes mellitus	8801005	SNOMED	45581344	Diabetes mellitus due to underlying condition with foot ulcer	E08.621	ICD10CM
195771	Secondary diabetes mellitus	8801005	SNOMED	45581343	Diabetes mellitus due to underlying condition with other circulatory complications	E08.59	ICD10CM
195771	Secondary diabetes mellitus	8801005	SNOMED	45581342	Diabetes mellitus due to underlying condition with severe nonproliferative diabetic retinopathy with macular edema	E08.341	ICD10CM
195771	Secondary diabetes mellitus	8801005	SNOMED	45571652	Diabetes mellitus due to underlying condition without complications	E08.9	ICD10CM
195771	Secondary diabetes mellitus	8801005	SNOMED	45571651	Diabetes mellitus due to underlying condition with periodontal disease	E08.630	ICD10CM
195771	Secondary diabetes mellitus	8801005	SNOMED	45571650	Diabetes mellitus due to underlying condition with other skin complications	E08.628	ICD10CM
195771	Secondary diabetes mellitus	8801005	SNOMED	45571649	Diabetes mellitus due to underlying condition with ketoacidosis without coma	E08.10	ICD10CM
195771	Secondary diabetes mellitus	8801005	SNOMED	45566724	Diabetes mellitus due to underlying condition with diabetic cataract	E08.36	ICD10CM
195771	Secondary diabetes mellitus	8801005	SNOMED	45561943	Diabetes mellitus due to underlying condition with hypoglycemia without coma	E08.649	ICD10CM
195771	Secondary diabetes mellitus	8801005	SNOMED	45561942	Diabetes mellitus due to underlying condition with diabetic peripheral angiopathy with gangrene	E08.52	ICD10CM
195771	Secondary diabetes mellitus	8801005	SNOMED	45561941	Diabetes mellitus due to underlying condition with diabetic mononeuropathy	E08.41	ICD10CM
195771	Secondary diabetes mellitus	8801005	SNOMED	45561940	Diabetes mellitus due to underlying condition with proliferative diabetic retinopathy without macular edema	E08.359	ICD10CM
195771	Secondary diabetes mellitus	8801005	SNOMED	45557106	Diabetes mellitus due to underlying condition with hyperosmolarity with coma	E08.01	ICD10CM
195771	Secondary diabetes mellitus	8801005	SNOMED	45552375	Diabetes mellitus due to underlying condition with hypoglycemia with coma	E08.641	ICD10CM
195771	Secondary diabetes mellitus	8801005	SNOMED	45552374	Diabetes mellitus due to underlying condition with other diabetic ophthalmic complication	E08.39	ICD10CM
195771	Secondary diabetes mellitus	8801005	SNOMED	45552373	Diabetes mellitus due to underlying condition with unspecified diabetic retinopathy without macular edema	E08.319	ICD10CM
195771	Secondary diabetes mellitus	8801005	SNOMED	45552372	Diabetes mellitus due to underlying condition with diabetic chronic kidney disease	E08.22	ICD10CM
195771	Secondary diabetes mellitus	8801005	SNOMED	45547618	Diabetes mellitus due to underlying condition with other skin ulcer	E08.622	ICD10CM
195771	Secondary diabetes mellitus	8801005	SNOMED	45547617	Diabetes mellitus due to underlying condition with diabetic polyneuropathy	E08.42	ICD10CM
195771	Secondary diabetes mellitus	8801005	SNOMED	45542731	Diabetes mellitus due to underlying condition with other specified complication	E08.69	ICD10CM
195771	Secondary diabetes mellitus	8801005	SNOMED	45542730	Diabetes mellitus due to underlying condition with diabetic neuropathic arthropathy	E08.610	ICD10CM
195771	Secondary diabetes mellitus	8801005	SNOMED	45542729	Diabetes mellitus due to underlying condition with severe nonproliferative diabetic retinopathy without macular edema	E08.349	ICD10CM
195771	Secondary diabetes mellitus	8801005	SNOMED	45542728	Diabetes mellitus due to underlying condition with other diabetic kidney complication	E08.29	ICD10CM
195771	Secondary diabetes mellitus	8801005	SNOMED	45537954	Diabetes mellitus due to underlying condition with other oral complications	E08.638	ICD10CM
195771	Secondary diabetes mellitus	8801005	SNOMED	45537953	Diabetes mellitus due to underlying condition with ketoacidosis with coma	E08.11	ICD10CM
195771	Secondary diabetes mellitus	8801005	SNOMED	45533011	Diabetes mellitus due to underlying condition with diabetic dermatitis	E08.620	ICD10CM
195771	Secondary diabetes mellitus	8801005	SNOMED	45533010	Diabetes mellitus due to underlying condition with unspecified diabetic retinopathy with macular edema	E08.311	ICD10CM
195771	Secondary diabetes mellitus	8801005	SNOMED	45533009	Diabetes mellitus due to underlying condition with diabetic nephropathy	E08.21	ICD10CM
195771	Secondary diabetes mellitus	8801005	SNOMED	45493247	Secondary diabetes mellitus without complication	C10N000	Read
195771	Secondary diabetes mellitus	8801005	SNOMED	45433201	Secondary diabetes mellitus	C10N.00	Read
195771	Secondary diabetes mellitus	8801005	SNOMED	44836913	Secondary diabetes mellitus with ophthalmic manifestations, uncontrolled	249.51	ICD9CM
195771	Secondary diabetes mellitus	8801005	SNOMED	44836912	Secondary diabetes mellitus with other coma, uncontrolled	249.31	ICD9CM
195771	Secondary diabetes mellitus	8801005	SNOMED	44836911	Secondary diabetes mellitus, without mention of complication	249	ICD9CM
195771	Secondary diabetes mellitus	8801005	SNOMED	44835751	Secondary diabetes mellitus with peripheral circulatory disorders, uncontrolled	249.71	ICD9CM
195771	Secondary diabetes mellitus	8801005	SNOMED	44835750	Secondary diabetes mellitus with renal manifestations, uncontrolled	249.41	ICD9CM
195771	Secondary diabetes mellitus	8801005	SNOMED	44835749	Secondary diabetes mellitus with other coma, not stated as uncontrolled, or unspecified	249.3	ICD9CM
195771	Secondary diabetes mellitus	8801005	SNOMED	44835748	Secondary diabetes mellitus with ketoacidosis, not stated as uncontrolled, or unspecified	249.1	ICD9CM
195771	Secondary diabetes mellitus	8801005	SNOMED	44835747	Secondary diabetes mellitus with ketoacidosis	249.1	ICD9CM
195771	Secondary diabetes mellitus	8801005	SNOMED	44834547	Secondary diabetes mellitus with renal manifestations	249.4	ICD9CM
195771	Secondary diabetes mellitus	8801005	SNOMED	44833364	Secondary diabetes mellitus with renal manifestations, not stated as uncontrolled, or unspecified	249.4	ICD9CM
195771	Secondary diabetes mellitus	8801005	SNOMED	44832189	Secondary diabetes mellitus with other coma	249.3	ICD9CM
195771	Secondary diabetes mellitus	8801005	SNOMED	44832188	Secondary diabetes mellitus without mention of complication, uncontrolled	249.01	ICD9CM
195771	Secondary diabetes mellitus	8801005	SNOMED	44832187	Secondary diabetes mellitus	249	ICD9CM
195771	Secondary diabetes mellitus	8801005	SNOMED	44831044	Secondary diabetes mellitus with hyperosmolarity	249.2	ICD9CM
195771	Secondary diabetes mellitus	8801005	SNOMED	44829877	Secondary diabetes mellitus with unspecified complication, uncontrolled	249.91	ICD9CM
195771	Secondary diabetes mellitus	8801005	SNOMED	44829876	Secondary diabetes mellitus with neurological manifestations, not stated as uncontrolled, or unspecified	249.6	ICD9CM
195771	Secondary diabetes mellitus	8801005	SNOMED	44828792	Secondary diabetes mellitus with unspecified complication, not stated as uncontrolled, or unspecified	249.9	ICD9CM
195771	Secondary diabetes mellitus	8801005	SNOMED	44828791	Secondary diabetes mellitus with unspecified complication	249.9	ICD9CM
195771	Secondary diabetes mellitus	8801005	SNOMED	44828790	Secondary diabetes mellitus with other specified manifestations, not stated as uncontrolled, or unspecified	249.8	ICD9CM
195771	Secondary diabetes mellitus	8801005	SNOMED	44828789	Secondary diabetes mellitus with peripheral circulatory disorders	249.7	ICD9CM
195771	Secondary diabetes mellitus	8801005	SNOMED	44828788	Secondary diabetes mellitus with ophthalmic manifestations	249.5	ICD9CM
195771	Secondary diabetes mellitus	8801005	SNOMED	44825263	Secondary diabetes mellitus with other specified manifestations, uncontrolled	249.81	ICD9CM
195771	Secondary diabetes mellitus	8801005	SNOMED	44825262	Secondary diabetes mellitus with neurological manifestations	249.6	ICD9CM
195771	Secondary diabetes mellitus	8801005	SNOMED	44822933	Secondary diabetes mellitus with neurological manifestations, uncontrolled	249.61	ICD9CM
195771	Secondary diabetes mellitus	8801005	SNOMED	44822932	Secondary diabetes mellitus with ophthalmic manifestations, not stated as uncontrolled, or unspecified	249.5	ICD9CM
195771	Secondary diabetes mellitus	8801005	SNOMED	44821786	Secondary diabetes mellitus with other specified manifestations	249.8	ICD9CM
195771	Secondary diabetes mellitus	8801005	SNOMED	44821785	Secondary diabetes mellitus with peripheral circulatory disorders, not stated as uncontrolled, or unspecified	249.7	ICD9CM
195771	Secondary diabetes mellitus	8801005	SNOMED	44820681	Secondary diabetes mellitus with ketoacidosis, uncontrolled	249.11	ICD9CM
195771	Secondary diabetes mellitus	8801005	SNOMED	44820680	Secondary diabetes mellitus without mention of complication, not stated as uncontrolled, or unspecified	249	ICD9CM
195771	Secondary diabetes mellitus	8801005	SNOMED	44819499	Secondary diabetes mellitus with hyperosmolarity, uncontrolled	249.21	ICD9CM
195771	Secondary diabetes mellitus	8801005	SNOMED	44819498	Secondary diabetes mellitus with hyperosmolarity, not stated as uncontrolled, or unspecified	249.2	ICD9CM
195771	Secondary diabetes mellitus	8801005	SNOMED	37200083	Diabetes mellitus due to underlying condition with diabetic macular edema, resolved following treatment, unspecified eye	E08.37X9	ICD10CM
195771	Secondary diabetes mellitus	8801005	SNOMED	37200082	Diabetes mellitus due to underlying condition with diabetic macular edema, resolved following treatment, bilateral	E08.37X3	ICD10CM
195771	Secondary diabetes mellitus	8801005	SNOMED	37200081	Diabetes mellitus due to underlying condition with diabetic macular edema, resolved following treatment, left eye	E08.37X2	ICD10CM
195771	Secondary diabetes mellitus	8801005	SNOMED	37200080	Diabetes mellitus due to underlying condition with diabetic macular edema, resolved following treatment, right eye	E08.37X1	ICD10CM
195771	Secondary diabetes mellitus	8801005	SNOMED	37200079	Diabetes mellitus due to underlying condition with diabetic macular edema, resolved following treatment	E08.37	ICD10CM
195771	Secondary diabetes mellitus	8801005	SNOMED	37200078	Diabetes mellitus due to underlying condition with proliferative diabetic retinopathy without macular edema, unspecified eye	E08.3599	ICD10CM
195771	Secondary diabetes mellitus	8801005	SNOMED	37200077	Diabetes mellitus due to underlying condition with proliferative diabetic retinopathy without macular edema, bilateral	E08.3593	ICD10CM
195771	Secondary diabetes mellitus	8801005	SNOMED	37200075	Diabetes mellitus due to underlying condition with proliferative diabetic retinopathy without macular edema, right eye	E08.3591	ICD10CM
195771	Secondary diabetes mellitus	8801005	SNOMED	37200074	Diabetes mellitus due to underlying condition with stable proliferative diabetic retinopathy, unspecified eye	E08.3559	ICD10CM
195771	Secondary diabetes mellitus	8801005	SNOMED	37200073	Diabetes mellitus due to underlying condition with stable proliferative diabetic retinopathy, bilateral	E08.3553	ICD10CM
195771	Secondary diabetes mellitus	8801005	SNOMED	37200072	Diabetes mellitus due to underlying condition with stable proliferative diabetic retinopathy, left eye	E08.3552	ICD10CM
195771	Secondary diabetes mellitus	8801005	SNOMED	37200071	Diabetes mellitus due to underlying condition with stable proliferative diabetic retinopathy, right eye	E08.3551	ICD10CM
195771	Secondary diabetes mellitus	8801005	SNOMED	37200070	Diabetes mellitus due to underlying condition with stable proliferative diabetic retinopathy	E08.355	ICD10CM
195771	Secondary diabetes mellitus	8801005	SNOMED	37200069	Diabetes mellitus due to underlying condition with proliferative diabetic retinopathy with combined traction retinal detachment and rhegmatogenous retinal detachment, unspecified eye	E08.3549	ICD10CM
195771	Secondary diabetes mellitus	8801005	SNOMED	37200068	Diabetes mellitus due to underlying condition with proliferative diabetic retinopathy with combined traction retinal detachment and rhegmatogenous retinal detachment, bilateral	E08.3543	ICD10CM
195771	Secondary diabetes mellitus	8801005	SNOMED	37200067	Diabetes mellitus due to underlying condition with proliferative diabetic retinopathy with combined traction retinal detachment and rhegmatogenous retinal detachment, left eye	E08.3542	ICD10CM
195771	Secondary diabetes mellitus	8801005	SNOMED	37200066	Diabetes mellitus due to underlying condition with proliferative diabetic retinopathy with combined traction retinal detachment and rhegmatogenous retinal detachment, right eye	E08.3541	ICD10CM
195771	Secondary diabetes mellitus	8801005	SNOMED	37200065	Diabetes mellitus due to underlying condition with proliferative diabetic retinopathy with combined traction retinal detachment and rhegmatogenous retinal detachment	E08.354	ICD10CM
195771	Secondary diabetes mellitus	8801005	SNOMED	37200064	Diabetes mellitus due to underlying condition with proliferative diabetic retinopathy with traction retinal detachment not involving the macula, unspecified eye	E08.3539	ICD10CM
195771	Secondary diabetes mellitus	8801005	SNOMED	37200063	Diabetes mellitus due to underlying condition with proliferative diabetic retinopathy with traction retinal detachment not involving the macula, bilateral	E08.3533	ICD10CM
195771	Secondary diabetes mellitus	8801005	SNOMED	37200062	Diabetes mellitus due to underlying condition with proliferative diabetic retinopathy with traction retinal detachment not involving the macula, left eye	E08.3532	ICD10CM
195771	Secondary diabetes mellitus	8801005	SNOMED	37200061	Diabetes mellitus due to underlying condition with proliferative diabetic retinopathy with traction retinal detachment not involving the macula, right eye	E08.3531	ICD10CM
195771	Secondary diabetes mellitus	8801005	SNOMED	37200060	Diabetes mellitus due to underlying condition with proliferative diabetic retinopathy with traction retinal detachment not involving the macula	E08.353	ICD10CM
195771	Secondary diabetes mellitus	8801005	SNOMED	37200059	Diabetes mellitus due to underlying condition with proliferative diabetic retinopathy with traction retinal detachment involving the macula, unspecified eye	E08.3529	ICD10CM
195771	Secondary diabetes mellitus	8801005	SNOMED	37200058	Diabetes mellitus due to underlying condition with proliferative diabetic retinopathy with traction retinal detachment involving the macula, bilateral	E08.3523	ICD10CM
195771	Secondary diabetes mellitus	8801005	SNOMED	37200057	Diabetes mellitus due to underlying condition with proliferative diabetic retinopathy with traction retinal detachment involving the macula, left eye	E08.3522	ICD10CM
195771	Secondary diabetes mellitus	8801005	SNOMED	37200056	Diabetes mellitus due to underlying condition with proliferative diabetic retinopathy with traction retinal detachment involving the macula, right eye	E08.3521	ICD10CM
195771	Secondary diabetes mellitus	8801005	SNOMED	37200055	Diabetes mellitus due to underlying condition with proliferative diabetic retinopathy with traction retinal detachment involving the macula	E08.352	ICD10CM
195771	Secondary diabetes mellitus	8801005	SNOMED	37200054	Diabetes mellitus due to underlying condition with proliferative diabetic retinopathy with macular edema, unspecified eye	E08.3519	ICD10CM
195771	Secondary diabetes mellitus	8801005	SNOMED	37200053	Diabetes mellitus due to underlying condition with proliferative diabetic retinopathy with macular edema, bilateral	E08.3513	ICD10CM
195771	Secondary diabetes mellitus	8801005	SNOMED	37200052	Diabetes mellitus due to underlying condition with proliferative diabetic retinopathy with macular edema, left eye	E08.3512	ICD10CM
195771	Secondary diabetes mellitus	8801005	SNOMED	37200051	Diabetes mellitus due to underlying condition with proliferative diabetic retinopathy with macular edema, right eye	E08.3511	ICD10CM
195771	Secondary diabetes mellitus	8801005	SNOMED	37200050	Diabetes mellitus due to underlying condition with severe nonproliferative diabetic retinopathy without macular edema, unspecified eye	E08.3499	ICD10CM
195771	Secondary diabetes mellitus	8801005	SNOMED	37200049	Diabetes mellitus due to underlying condition with severe nonproliferative diabetic retinopathy without macular edema, bilateral	E08.3493	ICD10CM
195771	Secondary diabetes mellitus	8801005	SNOMED	37200048	Diabetes mellitus due to underlying condition with severe nonproliferative diabetic retinopathy without macular edema, left eye	E08.3492	ICD10CM
195771	Secondary diabetes mellitus	8801005	SNOMED	37200047	Diabetes mellitus due to underlying condition with severe nonproliferative diabetic retinopathy without macular edema, right eye	E08.3491	ICD10CM
793143	semaglutide	1991302	RxNorm	1781610	1.5 Ml Semaglutide 0.25 Mg Stylo Prerem [Ozempic] Box Of 1	6095301	DA_France
793143	semaglutide	1991302	RxNorm	1501778	semaglutide; parenteral	A10BJ06	ATC
793143	semaglutide	1991302	RxNorm	1781477	3 Ml Semaglutide 1 Mg Stylo Prerem [Ozempic] Box Of 1	6095303	DA_France
793143	semaglutide	1991302	RxNorm	1781585	1.5 Ml Semaglutide 0.5 Mg Stylo Prerem [Ozempic] Box Of 1	6095302	DA_France
793143	semaglutide	1991302	RxNorm	980174	semaglutide	C000591245	MeSH
793143	semaglutide	1991302	RxNorm	36817660	Semaglutide	764283003	dm+d
793143	semaglutide	1991302	RxNorm	35622517	Semaglutide-containing product	764284009	SNOMED
793143	semaglutide	1991302	RxNorm	996238	Semaglutide	OMOP4819590	GRR
793143	semaglutide	1991302	RxNorm	35622516	Semaglutide	764283003	SNOMED
1580747	sitagliptin	593411	RxNorm	4137858	Sitagliptin phosphate	425508009	SNOMED
1580747	sitagliptin	593411	RxNorm	4144905	Metformin- and sitagliptin-containing product	427522005	SNOMED
1580747	sitagliptin	593411	RxNorm	4174867	Sitagliptin-containing product	424106006	SNOMED
1580747	sitagliptin	593411	RxNorm	4307395	Sitagliptin	423307000	SNOMED
1580747	sitagliptin	593411	RxNorm	21253220	Sitagliptin phosphate	425508009	dm+d
1580747	sitagliptin	593411	RxNorm	21600772	metformin and sitagliptin; systemic	A10BD07	ATC
1580747	sitagliptin	593411	RxNorm	45612625	sitagliptin	C496398	MeSH
1580747	sitagliptin	593411	RxNorm	21600784	sitagliptin; oral	A10BH01	ATC
1580747	sitagliptin	593411	RxNorm	35191095	sitagliptin phosphate hydrate	JMDC2488	JMDC
1580747	sitagliptin	593411	RxNorm	36955281	Sitagliptin hydrochloride	41141311000001108	dm+d
1580747	sitagliptin	593411	RxNorm	41716487	Sitagliptin	OMOP1991476	GRR
1580747	sitagliptin	593411	RxNorm	43534748	pioglitazone and sitagliptin; oral	A10BD12	ATC
1580747	sitagliptin	593411	RxNorm	715785	sitagliptin and ertugliflozin; oral	A10BD24	ATC
1580747	sitagliptin	593411	RxNorm	1927897	Metformin+Sitagliptin Cpr50/1000mg [Metform+Sitaglipt] Box Of 56	3639501	DA_France
1580747	sitagliptin	593411	RxNorm	43534753	sitagliptin and simvastatin; oral, topical	A10BH51	ATC
1580747	sitagliptin	593411	RxNorm	45405921	Sitagliptin Phosphate	2755007010	GPI
4290976	Temporal arteritis	400130008	SNOMED	36009915	Temporal arteritis	10043207	MedDRA
4290976	Temporal arteritis	400130008	SNOMED	35826128	giant cell/temporal arteritis	6-1376	UK Biobank
4290976	Temporal arteritis	400130008	SNOMED	35208821	Other giant cell arteritis	M31.6	ICD10CM
4290976	Temporal arteritis	400130008	SNOMED	45596563	Other giant cell arteritis	M31.6	ICD10
4290976	Temporal arteritis	400130008	SNOMED	45516846	Giant cell arteritis NOS	G755z00	Read
4290976	Temporal arteritis	400130008	SNOMED	45493483	Horton's disease	G755200	Read
4290976	Temporal arteritis	400130008	SNOMED	45486929	Giant cell arteritis	G755.00	Read
4290976	Temporal arteritis	400130008	SNOMED	45430157	Temporal arteritis	G755100	Read
4290976	Temporal arteritis	400130008	SNOMED	45423901	[X]Other giant cell arteritis	Nyu4100	Read
4290976	Temporal arteritis	400130008	SNOMED	45420382	Cranial arteritis	G755000	Read
4290976	Temporal arteritis	400130008	SNOMED	44833584	Giant cell arteritis	446.5	ICD9CM
4290976	Temporal arteritis	400130008	SNOMED	36045913	Giant cell arteritis	10018250	MedDRA
1502809	tolazamide	10633	RxNorm	45405909	TOLAZamide	2720005000	GPI
1502809	tolazamide	10633	RxNorm	35824392	tolazamide	4-1140874664	UK Biobank
1502809	tolazamide	10633	RxNorm	4145457	Tolazamide-containing product	34393009	SNOMED
1502809	tolazamide	10633	RxNorm	35824391	tolanase 100mg tablet	4-1140874666	UK Biobank
1502809	tolazamide	10633	RxNorm	40688586	Tolazamide	387186009	dm+d
1502809	tolazamide	10633	RxNorm	45619373	Tolazamide	D014042	MeSH
1502809	tolazamide	10633	RxNorm	4298915	Tolazamide	387186009	SNOMED
1502809	tolazamide	10633	RxNorm	21600754	tolazamide; oral	A10BB05	ATC
1502855	tolbutamide	10635	RxNorm	21605299	tolbutamide; systemic	V04CA01	ATC
1502855	tolbutamide	10635	RxNorm	21271615	Tolbutamide	373481003	dm+d
1502855	tolbutamide	10635	RxNorm	4189434	Tolbutamide	373481003	SNOMED
1502855	tolbutamide	10635	RxNorm	4141427	Tolbutamide-containing product	33124007	SNOMED
1502855	tolbutamide	10635	RxNorm	4033170	Tolbutamide sodium	109194005	SNOMED
1502855	tolbutamide	10635	RxNorm	41717412	Tolbutamide	OMOP1993822	GRR
1502855	tolbutamide	10635	RxNorm	45616982	Tolbutamide	D014044	MeSH
1502855	tolbutamide	10635	RxNorm	45393351	TOLBUTamide	2720006000	GPI
1502855	tolbutamide	10635	RxNorm	42522393	RASTINON	!6202102	Gemscript
1502855	tolbutamide	10635	RxNorm	35824393	tolbutamide	4-1140874674	UK Biobank
1502855	tolbutamide	10635	RxNorm	21600752	tolbutamide; oral	A10BB03	ATC
1502855	tolbutamide	10635	RxNorm	36608326	METFORMIN / TOLBUTAMIDE Oral Solid Ordinary Coated Tablets [GLUCOSULFA] Box of 60	3888450	DA_France
1502855	tolbutamide	10635	RxNorm	35822569	pramidex 500mg tablet	4-1140857506	UK Biobank
1502855	tolbutamide	10635	RxNorm	37837285	BUTAMIDE capsule	04129007	Gemscript
1502855	tolbutamide	10635	RxNorm	35823089	rastinon 500mg tablet	4-1140874680	UK Biobank
1502855	tolbutamide	10635	RxNorm	35816629	butamidum	4-1140910818	UK Biobank
1502855	tolbutamide	10635	RxNorm	35194324	tolbutamide	JMDC540	JMDC
1502855	tolbutamide	10635	RxNorm	37882173	Butamide cap	95870992	Gemscript
1502855	tolbutamide	10635	RxNorm	35819405	glyconon 500mg tablet	4-1140874678	UK Biobank
375428	Traumatic optic nerve injury	48233004	SNOMED	45577878	Injury of optic nerve, right eye, subsequent encounter	S04.011D	ICD10CM
375428	Traumatic optic nerve injury	48233004	SNOMED	45611100	Optic Nerve Injuries	D020221	MeSH
375428	Traumatic optic nerve injury	48233004	SNOMED	45587588	Injury of optic nerve, right eye, initial encounter	S04.011A	ICD10CM
375428	Traumatic optic nerve injury	48233004	SNOMED	45582787	Injury of optic nerve, left eye, subsequent encounter	S04.012D	ICD10CM
375428	Traumatic optic nerve injury	48233004	SNOMED	10399	Injury of optic nerve, unspecified eye	S04.019	ICD10CM
375428	Traumatic optic nerve injury	48233004	SNOMED	1572388	Injury of optic nerve	S04.01	ICD10CM
375428	Traumatic optic nerve injury	48233004	SNOMED	35607205	Optic nerve injury	10030938	MedDRA
375428	Traumatic optic nerve injury	48233004	SNOMED	44837603	Optic nerve injury	950	ICD9CM
375428	Traumatic optic nerve injury	48233004	SNOMED	45447379	Optic nerve (2nd) injury	SJ00.00	Read
375428	Traumatic optic nerve injury	48233004	SNOMED	45539427	Injury of optic nerve, left eye, initial encounter	S04.012A	ICD10CM
375428	Traumatic optic nerve injury	48233004	SNOMED	45558561	Injury of optic nerve, unspecified eye, subsequent encounter	S04.019D	ICD10CM
375428	Traumatic optic nerve injury	48233004	SNOMED	45563382	Injury of optic nerve, unspecified eye, initial encounter	S04.019A	ICD10CM
375428	Traumatic optic nerve injury	48233004	SNOMED	10397	Injury of optic nerve, right eye	S04.011	ICD10CM
375428	Traumatic optic nerve injury	48233004	SNOMED	10398	Injury of optic nerve, left eye	S04.012	ICD10CM
1515249	troglitazone	72610	RxNorm	35824567	troglitazone	4-1141153254	UK Biobank
1515249	troglitazone	72610	RxNorm	35823355	romozin 200mg tablet	4-1141153262	UK Biobank
1515249	troglitazone	72610	RxNorm	21600780	troglitazone; oral	A10BG01	ATC
1515249	troglitazone	72610	RxNorm	4304146	Troglitazone	386967007	SNOMED
1515249	troglitazone	72610	RxNorm	4032099	Troglitazone-containing product	109085002	SNOMED
1515249	troglitazone	72610	RxNorm	958812	Troglitazone	D000077288	MeSH
1515249	troglitazone	72610	RxNorm	45616189	troglitazone	C057693	MeSH
201254	Type 1 diabetes mellitus	46635009	SNOMED	45473331	IDDM-Insulin dependent diabetes mellitus	C108.11	Read
201254	Type 1 diabetes mellitus	46635009	SNOMED	45436528	Type 1 diabetes mellitus - poor control	C10E800	Read
201254	Type 1 diabetes mellitus	46635009	SNOMED	45443098	Unstable type 1 diabetes mellitus	C108412	Read
201254	Type 1 diabetes mellitus	46635009	SNOMED	45449778	Unstable type 1 diabetes mellitus	C10E400	Read
201254	Type 1 diabetes mellitus	46635009	SNOMED	45453113	Type I diabetes mellitus	C10E.11	Read
201254	Type 1 diabetes mellitus	46635009	SNOMED	45459826	Diabetes mellitus, juvenile type, with other specified manifestation	C10y000	Read
201254	Type 1 diabetes mellitus	46635009	SNOMED	45436520	Type I diabetes mellitus	C108.13	Read
201254	Type 1 diabetes mellitus	46635009	SNOMED	45426565	Insulin dependent diabetes mellitus	C10E.12	Read
201254	Type 1 diabetes mellitus	46635009	SNOMED	45420112	Type 1 diabetes mellitus	C108.12	Read
201254	Type 1 diabetes mellitus	46635009	SNOMED	44836918	Diabetes with other specified manifestations, type I [juvenile type], not stated as uncontrolled	250.81	ICD9CM
201254	Type 1 diabetes mellitus	46635009	SNOMED	44834549	Diabetes with renal manifestations, type I [juvenile type], uncontrolled	250.43	ICD9CM
201254	Type 1 diabetes mellitus	46635009	SNOMED	44833368	Diabetes with other specified manifestations, type I [juvenile type], uncontrolled	250.83	ICD9CM
201254	Type 1 diabetes mellitus	46635009	SNOMED	44832192	Diabetes with other coma, type I [juvenile type], not stated as uncontrolled	250.31	ICD9CM
201254	Type 1 diabetes mellitus	46635009	SNOMED	44832191	Diabetes with hyperosmolarity, type I [juvenile type], uncontrolled	250.23	ICD9CM
201254	Type 1 diabetes mellitus	46635009	SNOMED	44829881	Diabetes with unspecified complication, type I [juvenile type], not stated as uncontrolled	250.91	ICD9CM
201254	Type 1 diabetes mellitus	46635009	SNOMED	44824071	Diabetes with ketoacidosis, type I [juvenile type], not stated as uncontrolled	250.11	ICD9CM
201254	Type 1 diabetes mellitus	46635009	SNOMED	44822934	Diabetes with ketoacidosis, type I [juvenile type], uncontrolled	250.13	ICD9CM
201254	Type 1 diabetes mellitus	46635009	SNOMED	44820684	Diabetes with ophthalmic manifestations, type I [juvenile type], uncontrolled	250.53	ICD9CM
201254	Type 1 diabetes mellitus	46635009	SNOMED	44820683	Diabetes with other coma, type I [juvenile type], uncontrolled	250.33	ICD9CM
201254	Type 1 diabetes mellitus	46635009	SNOMED	44819504	Diabetes with unspecified complication, type I [juvenile type], uncontrolled	250.93	ICD9CM
201254	Type 1 diabetes mellitus	46635009	SNOMED	45499859	Insulin dependent diabetes mellitus - poor control	C108800	Read
201254	Type 1 diabetes mellitus	46635009	SNOMED	45519840	Type 1 diabetes mellitus - poor control	C108812	Read
201254	Type 1 diabetes mellitus	46635009	SNOMED	45523146	Insulin dependent diabetes mellitus	C100011	Read
201254	Type 1 diabetes mellitus	46635009	SNOMED	45523148	Unstable type I diabetes mellitus	C108411	Read
201254	Type 1 diabetes mellitus	46635009	SNOMED	45533018	Type 1 diabetes mellitus with hyperglycemia	E10.65	ICD10CM
201254	Type 1 diabetes mellitus	46635009	SNOMED	45542737	Type 1 diabetes mellitus with diabetic peripheral angiopathy with gangrene	E10.52	ICD10CM
201254	Type 1 diabetes mellitus	46635009	SNOMED	44819502	Diabetes with peripheral circulatory disorders, type I [juvenile type], uncontrolled	250.73	ICD9CM
201254	Type 1 diabetes mellitus	46635009	SNOMED	44819501	Diabetes with neurological manifestations, type I [juvenile type], uncontrolled	250.63	ICD9CM
201254	Type 1 diabetes mellitus	46635009	SNOMED	35827261	type 1 diabetes	6-1222	UK Biobank
201254	Type 1 diabetes mellitus	46635009	SNOMED	35532130	Type I diabetes mellitus	10045228	MedDRA
201254	Type 1 diabetes mellitus	46635009	SNOMED	35532127	Insulin-dependent diabetes mellitus	10022497	MedDRA
201254	Type 1 diabetes mellitus	46635009	SNOMED	35532126	Insulin dependent diabetic	10022482	MedDRA
201254	Type 1 diabetes mellitus	46635009	SNOMED	35532125	IDDM	10021211	MedDRA
201254	Type 1 diabetes mellitus	46635009	SNOMED	35532123	Diabetes mellitus insulin-dependent	10012608	MedDRA
201254	Type 1 diabetes mellitus	46635009	SNOMED	35506621	Type 1 diabetes mellitus	10067584	MedDRA
201254	Type 1 diabetes mellitus	46635009	SNOMED	35206878	Type 1 diabetes mellitus with unspecified complications	E10.8	ICD10CM
201254	Type 1 diabetes mellitus	46635009	SNOMED	1567955	Type 1 diabetes mellitus with hypoglycemia	E10.64	ICD10CM
201254	Type 1 diabetes mellitus	46635009	SNOMED	1567954	Type 1 diabetes mellitus with oral complications	E10.63	ICD10CM
201254	Type 1 diabetes mellitus	46635009	SNOMED	1567951	Type 1 diabetes mellitus with other specified complications	E10.6	ICD10CM
201254	Type 1 diabetes mellitus	46635009	SNOMED	1567941	Type 1 diabetes mellitus with ketoacidosis	E10.1	ICD10CM
201254	Type 1 diabetes mellitus	46635009	SNOMED	1567940	Type 1 diabetes mellitus	E10	ICD10CM
201254	Type 1 diabetes mellitus	46635009	SNOMED	45547623	Type 1 diabetes mellitus with other oral complications	E10.638	ICD10CM
201254	Type 1 diabetes mellitus	46635009	SNOMED	45547624	Type 1 diabetes mellitus with other specified complication	E10.69	ICD10CM
201254	Type 1 diabetes mellitus	46635009	SNOMED	45557111	Type 1 diabetes mellitus with periodontal disease	E10.630	ICD10CM
201254	Type 1 diabetes mellitus	46635009	SNOMED	45576436	Type 1 diabetes mellitus	E10	ICD10
201254	Type 1 diabetes mellitus	46635009	SNOMED	45576440	Type 1 diabetes mellitus with diabetic neuropathic arthropathy	E10.610	ICD10CM
201254	Type 1 diabetes mellitus	46635009	SNOMED	45600636	Type 1 diabetes mellitus with ketoacidosis without coma	E10.10	ICD10CM
201254	Type 1 diabetes mellitus	46635009	SNOMED	45600640	Type 1 diabetes mellitus with hypoglycemia without coma	E10.649	ICD10CM
201254	Type 1 diabetes mellitus	46635009	SNOMED	45605398	Type 1 diabetes mellitus with foot ulcer	E10.621	ICD10CM
201254	Type 1 diabetes mellitus	46635009	SNOMED	45618960	Diabetes Mellitus, Type 1	D003922	MeSH
201254	Type 1 diabetes mellitus	46635009	SNOMED	45755355	Type 1 diabetes mellitus, With coma	E10.0	ICD10
201254	Type 1 diabetes mellitus	46635009	SNOMED	45470055	Unstable type I diabetes mellitus	C10E411	Read
201254	Type 1 diabetes mellitus	46635009	SNOMED	45473333	Type I diabetes mellitus - poor control	C108811	Read
201254	Type 1 diabetes mellitus	46635009	SNOMED	45473340	Type 1 diabetes mellitus	C10E.00	Read
201254	Type 1 diabetes mellitus	46635009	SNOMED	45480048	Type I diabetes mellitus - poor control	C10E811	Read
201254	Type 1 diabetes mellitus	46635009	SNOMED	45483321	Unstable insulin dependent diabetes mellitus	C108400	Read
201254	Type 1 diabetes mellitus	46635009	SNOMED	45493238	Unstable insulin dependent diabetes mellitus	C10E412	Read
201254	Type 1 diabetes mellitus	46635009	SNOMED	45499857	Insulin dependent diabetes mellitus	C108.00	Read
1586369	ultralente insulin, human	221110	RxNorm	21600736	insulin (human); parenteral (insulins and analog. for injection, long-acting)	A10AE01	ATC
1586369	ultralente insulin, human	221110	RxNorm	4135921	Extended human recombinant zinc insulin	412224001	SNOMED
1586369	ultralente insulin, human	221110	RxNorm	1927129	1.5ML INSULIN HUMAN BASE / INSULIN HUMAN ISOPHANE Parenteral Retard Cartridges [MIXTARD HMGE PENF] Box of 5	5538005	DA_France
1586369	ultralente insulin, human	221110	RxNorm	1902415	3ML INSULIN HUMAN BASE / INSULIN HUMAN ISOPHANE Parenteral Retard Pre-Filled Pens [LILLYPEN PROFIL 30] Box of 5	1487301	DA_France
1586369	ultralente insulin, human	221110	RxNorm	1852765	3ML INSULIN HUMAN BASE / INSULIN HUMAN ISOPHANE Parenteral Retard Cartridges [INSULINE DCI]	4576505	DA_France
1586369	ultralente insulin, human	221110	RxNorm	1849768	1.5ML INSULIN HUMAN BASE / INSULIN HUMAN ISOPHANE Parenteral Retard Cartridges Box of 5	9165503	DA_France
19122137	vildagliptin	596554	RxNorm	4324069	Vildagliptin	428611002	SNOMED
19122137	vildagliptin	596554	RxNorm	4179060	Vildagliptin-containing product	428807006	SNOMED
19122137	vildagliptin	596554	RxNorm	1878182	Metformin+Vildagliptin Cpr50/1000mg [Metformine+Vildagl] Box Of 60	4432801	DA_France
19122137	vildagliptin	596554	RxNorm	958819	Vildagliptin	D000077597	MeSH
19122137	vildagliptin	596554	RxNorm	45613822	vildagliptin	C502012	MeSH
19122137	vildagliptin	596554	RxNorm	41673474	Vildagliptin	OMOP1995800	GRR
19122137	vildagliptin	596554	RxNorm	35195754	vildagliptin	JMDC639	JMDC
19122137	vildagliptin	596554	RxNorm	21600785	vildagliptin; oral	A10BH02	ATC
19122137	vildagliptin	596554	RxNorm	21600773	metformin and vildagliptin; systemic	A10BD08	ATC
19122137	vildagliptin	596554	RxNorm	21216119	Vildagliptin	428611002	dm+d
377286	Visual field defect	12184005	SNOMED	45586512	Unspecified visual field defects	H53.40	ICD10CM
377286	Visual field defect	12184005	SNOMED	45557469	Visual field defects	H53.4	ICD10
377286	Visual field defect	12184005	SNOMED	45496691	Other homonymous bilateral field defect	F484K00	Read
377286	Visual field defect	12184005	SNOMED	45516779	Other heteronymous bilateral field defect	F484N00	Read
377286	Visual field defect	12184005	SNOMED	35607492	Visual field defect	10047555	MedDRA
377286	Visual field defect	12184005	SNOMED	44819633	Visual field defect, unspecified	368.4	ICD9CM
377286	Visual field defect	12184005	SNOMED	44834669	Visual field defects	368.4	ICD9CM
377286	Visual field defect	12184005	SNOMED	45426745	Unspecified visual field defect	F484000	Read
377286	Visual field defect	12184005	SNOMED	45459981	Sector or arcuate visual defect NOS	F484B00	Read
377286	Visual field defect	12184005	SNOMED	45459983	Visual field defects NOS	F484z00	Read
377286	Visual field defect	12184005	SNOMED	45520006	Visual field defects	F484.00	Read
377286	Visual field defect	12184005	SNOMED	1568898	Visual field defects	H53.4	ICD10CM
